# Supplementary material for: Copper(ii) ketimides in sp3 C–H amination
Source: Chem Sci. 2021 Nov 5;12(47):15733–8. doi: 10.1039/d1sc01990b (PMC8654034; doi:10.1039/d1sc01990b)
Supplement: SC-012-D1SC01990B-s002 [file SC-012-D1SC01990B-s002.cif]

# Electronic Supplementary Material (ESI) for Chemical Science.
# This journal is © The Royal Society of Chemistry 2021

####################################################################### 
# 
# This file contains crystal structure data downloaded from the 
# Cambridge Structural Database (CSD) hosted by the Cambridge 
# Crystallographic Data Centre (CCDC).
# 
# Full information about CCDC data access policies and citation 
# guidelines are available at http://www.ccdc.cam.ac.uk/access/V1 
# 
# Audit and citation data items may have been added by the CCDC. 
# Please retain this information to preserve the provenance of 
# this file and to allow appropriate attribution of the data. 
# 
#######################################################################

data_P21n_a
_audit_block_doi                 10.5517/ccdc.csd.cc23453k
_database_code_depnum_ccdc_archive 'CCDC 1940417'
loop_
_audit_author_name
_audit_author_address
'Jeffery A. Bertke'
;Georgetown University
United States of America
;
_audit_update_record             
;
2019-08-03 deposited with the CCDC.	2021-11-23 downloaded from the CCDC.
;

_audit_creation_method           SHELXL-2017/1
_shelx_SHELXL_version_number     2017/1
_chemical_name_systematic        ?
_chemical_name_common            ?
_chemical_melting_point          ?
_chemical_formula_moiety         'C27 H38 Cu N2 O'
_chemical_formula_sum            'C27 H38 Cu N2 O'
_chemical_formula_weight         470.13

loop_
_atom_type_symbol
_atom_type_description
_atom_type_scat_dispersion_real
_atom_type_scat_dispersion_imag
_atom_type_scat_source
C C 0.0033 0.0016 'International Tables Vol C Tables 4.2.6.8 and 6.1.1.4'
H H 0.0000 0.0000 'International Tables Vol C Tables 4.2.6.8 and 6.1.1.4'
Cu Cu 0.3201 1.2651 'International Tables Vol C Tables 4.2.6.8 and 6.1.1.4'
N N 0.0061 0.0033 'International Tables Vol C Tables 4.2.6.8 and 6.1.1.4'
O O 0.0106 0.0060 'International Tables Vol C Tables 4.2.6.8 and 6.1.1.4'

_space_group_crystal_system      monoclinic
_space_group_IT_number           14
_space_group_name_H-M_alt        'P 21/n'
_space_group_name_Hall           '-P 2yn'

_shelx_space_group_comment       
;
The symmetry employed for this shelxl refinement is uniquely defined
by the following loop, which should always be used as a source of
symmetry information in preference to the above space-group names.
They are only intended as comments.
;

loop_
_space_group_symop_operation_xyz
'x, y, z'
'-x+1/2, y+1/2, -z+1/2'
'-x, -y, -z'
'x-1/2, -y-1/2, z-1/2'

_cell_length_a                   15.755(4)
_cell_length_b                   9.051(2)
_cell_length_c                   18.592(4)
_cell_angle_alpha                90
_cell_angle_beta                 101.785(3)
_cell_angle_gamma                90
_cell_volume                     2595.5(10)
_cell_formula_units_Z            4
_cell_measurement_temperature    100(2)
_cell_measurement_reflns_used    7383
_cell_measurement_theta_min      2.24
_cell_measurement_theta_max      25.49
_exptl_crystal_description       prism
_exptl_crystal_colour            ?
_exptl_crystal_density_meas      ?
_exptl_crystal_density_method    'not measured'
_exptl_crystal_density_diffrn    1.203
_exptl_crystal_F_000             1004
_exptl_transmission_factor_min   ?
_exptl_transmission_factor_max   ?
_exptl_crystal_size_max          0.288
_exptl_crystal_size_mid          0.206
_exptl_crystal_size_min          0.121
_exptl_absorpt_coefficient_mu    0.861
_shelx_estimated_absorpt_T_min   0.790
_shelx_estimated_absorpt_T_max   0.903
_exptl_absorpt_correction_type   multi-scan
_exptl_absorpt_correction_T_min  0.4795
_exptl_absorpt_correction_T_max  0.7452
_exptl_absorpt_process_details   'SADABS V2016/2 (Bruker, 2016)'
_exptl_absorpt_special_details   ?
_diffrn_ambient_temperature      100(2)
_diffrn_radiation_wavelength     0.71073
_diffrn_radiation_type           MoK\a
_diffrn_radiation_source         'fine-focus sealed tube'
_diffrn_radiation_monochromator  'multilayer mirrors'
_diffrn_measurement_device       'Bruker APEX DUO/ApexII CCD'
_diffrn_measurement_method       'profile data from \f and \w scans'
_diffrn_detector_area_resol_mean ?
_diffrn_reflns_number            27153
_diffrn_reflns_av_unetI/netI     0.0450
_diffrn_reflns_av_R_equivalents  0.0689
_diffrn_reflns_limit_h_min       -19
_diffrn_reflns_limit_h_max       19
_diffrn_reflns_limit_k_min       -10
_diffrn_reflns_limit_k_max       10
_diffrn_reflns_limit_l_min       -22
_diffrn_reflns_limit_l_max       22
_diffrn_reflns_theta_min         1.897
_diffrn_reflns_theta_max         25.586
_diffrn_reflns_theta_full        25.242
_diffrn_measured_fraction_theta_max 0.995
_diffrn_measured_fraction_theta_full 1.000
_diffrn_reflns_Laue_measured_fraction_max 0.995
_diffrn_reflns_Laue_measured_fraction_full 1.000
_diffrn_reflns_point_group_measured_fraction_max 0.995
_diffrn_reflns_point_group_measured_fraction_full 1.000
_reflns_number_total             4841
_reflns_number_gt                3963
_reflns_threshold_expression     'I > 2\s(I)'
_reflns_Friedel_coverage         0.000
_reflns_Friedel_fraction_max     .
_reflns_Friedel_fraction_full    .

_reflns_special_details          
;
 Reflections were merged by SHELXL according to the crystal
 class for the calculation of statistics and refinement.
 
 _reflns_Friedel_fraction is defined as the number of unique
 Friedel pairs measured divided by the number that would be
 possible theoretically, ignoring centric projections and
 systematic absences.
;

_computing_data_collection       'APEX3 V2016.5-0 (Bruker, 2016)'
_computing_cell_refinement       'SAINT V8.37A (Bruker, 2005)'
_computing_data_reduction        
; 
SAINT V8.37A, XPREP v2014/2, SADABS V2016/2 (Bruker, 2016) 
;
_computing_structure_solution    'SHELX-2014-5 (Sheldrick, 2015)'
_computing_structure_refinement  'SHELX-2018-1 (Sheldrick, 2015)'
_computing_molecular_graphics    'SHELXLE v932 (Hubschle, 2011)'
_computing_publication_material  'XCIF V2014-2 (Bruker, 2014)'

_refine_special_details          
; 
Structure was phased by intrinsic methods (Sheldrick, 2015).  Systematic 
conditions suggested the ambiguous space group.  The space group choice was 
confirmed by successful convergence of the full-matrix least-squares 
refinement on F^2^.  The final map had no significant features.  A final 
analysis of variance between observed and calculated structure factors 
showed little dependence on amplitude and resolution. 
;
_refine_ls_structure_factor_coef Fsqd
_refine_ls_matrix_type           full
_refine_ls_weighting_scheme      calc
_refine_ls_weighting_details     
'w=1/[\s^2^(Fo^2^)+(0.0507P)^2^+2.0075P] where P=(Fo^2^+2Fc^2^)/3'
_atom_sites_solution_primary     ?
_atom_sites_solution_secondary   ?
_atom_sites_solution_hydrogens   geom
_refine_ls_hydrogen_treatment    constr
_refine_ls_extinction_method     none
_refine_ls_extinction_coef       .
_refine_ls_number_reflns         4841
_refine_ls_number_parameters     331
_refine_ls_number_restraints     109
_refine_ls_R_factor_all          0.0508
_refine_ls_R_factor_gt           0.0372
_refine_ls_wR_factor_ref         0.1031
_refine_ls_wR_factor_gt          0.0948
_refine_ls_goodness_of_fit_ref   1.042
_refine_ls_restrained_S_all      1.048
_refine_ls_shift/su_max          0.002
_refine_ls_shift/su_mean         0.000

loop_
_atom_site_label
_atom_site_type_symbol
_atom_site_fract_x
_atom_site_fract_y
_atom_site_fract_z
_atom_site_U_iso_or_equiv
_atom_site_adp_type
_atom_site_occupancy
_atom_site_site_symmetry_order
_atom_site_calc_flag
_atom_site_refinement_flags_posn
_atom_site_refinement_flags_adp
_atom_site_refinement_flags_occupancy
_atom_site_disorder_assembly
_atom_site_disorder_group
Cu1 Cu 0.50871(2) 0.66420(3) 0.71177(2) 0.01685(11) Uani 1 1 d . . . . .
O1 O 0.39698(10) 0.61887(18) 0.68016(9) 0.0212(4) Uani 1 1 d D . . . .
N1 N 0.61299(13) 0.6805(2) 0.67766(10) 0.0190(4) Uani 1 1 d . . . . .
N2 N 0.55871(12) 0.6808(2) 0.81311(10) 0.0192(4) Uani 1 1 d . . . . .
C1 C 0.69141(15) 0.6850(3) 0.72061(13) 0.0194(5) Uani 1 1 d . . . . .
C2 C 0.70539(15) 0.6786(3) 0.79696(13) 0.0208(5) Uani 1 1 d . . . . .
H2 H 0.764135 0.673180 0.822280 0.025 Uiso 1 1 calc R U . . .
C3 C 0.64336(15) 0.6791(3) 0.84036(13) 0.0203(5) Uani 1 1 d . . . . .
C4 C 0.76951(16) 0.7005(3) 0.68637(14) 0.0271(6) Uani 1 1 d . . . . .
H4A H 0.769104 0.621833 0.650067 0.041 Uiso 1 1 calc R U . . .
H4B H 0.822307 0.692792 0.724603 0.041 Uiso 1 1 calc R U . . .
H4C H 0.768047 0.796830 0.662131 0.041 Uiso 1 1 calc R U . . .
C5 C 0.67519(17) 0.6775(3) 0.92249(14) 0.0301(6) Uani 1 1 d . . . . .
H5A H 0.664504 0.774053 0.942774 0.045 Uiso 1 1 calc R U . . .
H5B H 0.737511 0.656409 0.933940 0.045 Uiso 1 1 calc R U . . .
H5C H 0.644258 0.600939 0.944176 0.045 Uiso 1 1 calc R U . . .
C6 C 0.60470(14) 0.6965(3) 0.59956(12) 0.0170(5) Uani 1 1 d . . . . .
C7 C 0.60610(14) 0.5724(3) 0.55563(12) 0.0189(5) Uani 1 1 d . . . . .
C8 C 0.59886(15) 0.5922(3) 0.48044(13) 0.0202(5) Uani 1 1 d . . . . .
H8 H 0.598971 0.508041 0.449928 0.024 Uiso 1 1 calc R U . . .
C9 C 0.59145(15) 0.7320(3) 0.44878(13) 0.0205(5) Uani 1 1 d . . . . .
C10 C 0.58900(15) 0.8534(3) 0.49397(13) 0.0192(5) Uani 1 1 d . . . . .
H10 H 0.583136 0.949396 0.472843 0.023 Uiso 1 1 calc R U . . .
C11 C 0.59487(14) 0.8385(3) 0.56923(12) 0.0175(5) Uani 1 1 d . . . . .
C12 C 0.61837(17) 0.4204(3) 0.58869(14) 0.0265(6) Uani 1 1 d . . . . .
H12A H 0.605284 0.346297 0.549575 0.040 Uiso 1 1 calc R U . . .
H12B H 0.579290 0.407090 0.622974 0.040 Uiso 1 1 calc R U . . .
H12C H 0.678544 0.408821 0.615068 0.040 Uiso 1 1 calc R U . . .
C13 C 0.58825(18) 0.7497(3) 0.36750(13) 0.0296(6) Uani 1 1 d . . . . .
H13A H 0.591087 0.652239 0.345168 0.044 Uiso 1 1 calc R U . . .
H13B H 0.637551 0.809689 0.360120 0.044 Uiso 1 1 calc R U . . .
H13C H 0.534024 0.798702 0.344462 0.044 Uiso 1 1 calc R U . . .
C14 C 0.59262(16) 0.9705(3) 0.61788(13) 0.0233(5) Uani 1 1 d . . . . .
H14A H 0.542587 0.962814 0.641499 0.035 Uiso 1 1 calc R U . . .
H14B H 0.587746 1.060791 0.588237 0.035 Uiso 1 1 calc R U . . .
H14C H 0.646044 0.973900 0.655606 0.035 Uiso 1 1 calc R U . . .
C15 C 0.50008(15) 0.6973(3) 0.86211(12) 0.0196(5) Uani 1 1 d . . . . .
C16 C 0.48390(16) 0.8385(3) 0.88630(13) 0.0242(5) Uani 1 1 d . . . . .
C17 C 0.42670(17) 0.8525(3) 0.93362(14) 0.0277(6) Uani 1 1 d . . . . .
H17 H 0.416219 0.947664 0.951508 0.033 Uiso 1 1 calc R U . . .
C18 C 0.38438(16) 0.7311(3) 0.95555(13) 0.0287(6) Uani 1 1 d . . . . .
C19 C 0.40073(15) 0.5933(3) 0.92907(13) 0.0256(6) Uani 1 1 d . . . . .
H19 H 0.371781 0.509592 0.943412 0.031 Uiso 1 1 calc R U . . .
C20 C 0.45798(15) 0.5734(3) 0.88232(12) 0.0217(5) Uani 1 1 d . . . . .
C21 C 0.52585(19) 0.9728(3) 0.86083(16) 0.0350(6) Uani 1 1 d . . . . .
H21A H 0.588883 0.966374 0.877577 0.053 Uiso 1 1 calc R U . . .
H21B H 0.504388 1.061830 0.881294 0.053 Uiso 1 1 calc R U . . .
H21C H 0.511569 0.977736 0.807055 0.053 Uiso 1 1 calc R U . . .
C22 C 0.32329(18) 0.7502(4) 1.00725(15) 0.0392(7) Uani 1 1 d . . . . .
H22A H 0.355482 0.740871 1.058036 0.059 Uiso 1 1 calc R U . . .
H22B H 0.278171 0.674123 0.997326 0.059 Uiso 1 1 calc R U . . .
H22C H 0.296382 0.848182 1.000098 0.059 Uiso 1 1 calc R U . . .
C23 C 0.47259(18) 0.4235(3) 0.85339(15) 0.0303(6) Uani 1 1 d . . . . .
H23A H 0.448904 0.348326 0.881725 0.045 Uiso 1 1 calc R U . . .
H23B H 0.534930 0.406983 0.857872 0.045 Uiso 1 1 calc R U . . .
H23C H 0.443534 0.416937 0.801590 0.045 Uiso 1 1 calc R U . . .
C24 C 0.3219(5) 0.7086(9) 0.6650(5) 0.020(2) Uani 0.508(15) 1 d D U P A 1
C25 C 0.3386(5) 0.8380(10) 0.6177(8) 0.053(3) Uani 0.508(15) 1 d D U P A 1
H25A H 0.387832 0.895703 0.644149 0.079 Uiso 0.508(15) 1 calc R U P A 1
H25B H 0.286922 0.900947 0.606802 0.079 Uiso 0.508(15) 1 calc R U P A 1
H25C H 0.351736 0.800859 0.571717 0.079 Uiso 0.508(15) 1 calc R U P A 1
C26 C 0.2497(8) 0.6163(12) 0.6204(6) 0.036(2) Uani 0.508(15) 1 d D U P A 1
H26A H 0.265925 0.585439 0.574523 0.054 Uiso 0.508(15) 1 calc R U P A 1
H26B H 0.196322 0.674964 0.609121 0.054 Uiso 0.508(15) 1 calc R U P A 1
H26C H 0.240042 0.528715 0.648691 0.054 Uiso 0.508(15) 1 calc R U P A 1
C27 C 0.2999(8) 0.7594(16) 0.7353(5) 0.058(3) Uani 0.508(15) 1 d D U P A 1
H27A H 0.292630 0.673538 0.765533 0.087 Uiso 0.508(15) 1 calc R U P A 1
H27B H 0.245752 0.816164 0.724625 0.087 Uiso 0.508(15) 1 calc R U P A 1
H27C H 0.346698 0.822033 0.761812 0.087 Uiso 0.508(15) 1 calc R U P A 1
C24B C 0.3214(5) 0.7069(9) 0.6731(5) 0.025(2) Uani 0.492(15) 1 d D U P A 2
C25B C 0.3433(6) 0.8676(9) 0.6619(9) 0.056(3) Uani 0.492(15) 1 d D U P A 2
H25D H 0.378016 0.907089 0.707671 0.083 Uiso 0.492(15) 1 calc R U P A 2
H25E H 0.289564 0.924699 0.648184 0.083 Uiso 0.492(15) 1 calc R U P A 2
H25F H 0.376322 0.874555 0.622783 0.083 Uiso 0.492(15) 1 calc R U P A 2
C26B C 0.2583(10) 0.6549(18) 0.6050(7) 0.059(4) Uani 0.492(15) 1 d D U P A 2
H26D H 0.283441 0.671616 0.561645 0.089 Uiso 0.492(15) 1 calc R U P A 2
H26E H 0.203943 0.710129 0.599928 0.089 Uiso 0.492(15) 1 calc R U P A 2
H26F H 0.246838 0.549199 0.609487 0.089 Uiso 0.492(15) 1 calc R U P A 2
C27B C 0.2825(7) 0.6904(15) 0.7396(5) 0.049(2) Uani 0.492(15) 1 d D U P A 2
H27D H 0.268358 0.586331 0.745784 0.073 Uiso 0.492(15) 1 calc R U P A 2
H27E H 0.229478 0.749862 0.733533 0.073 Uiso 0.492(15) 1 calc R U P A 2
H27F H 0.324015 0.724276 0.783118 0.073 Uiso 0.492(15) 1 calc R U P A 2

loop_
_atom_site_aniso_label
_atom_site_aniso_U_11
_atom_site_aniso_U_22
_atom_site_aniso_U_33
_atom_site_aniso_U_23
_atom_site_aniso_U_13
_atom_site_aniso_U_12
Cu1 0.01539(16) 0.01788(17) 0.01655(16) 0.00004(11) 0.00153(11) 0.00062(11)
O1 0.0163(8) 0.0207(9) 0.0252(9) -0.0008(7) 0.0009(7) 0.0017(7)
N1 0.0202(10) 0.0187(10) 0.0174(10) 0.0025(8) 0.0022(8) 0.0023(8)
N2 0.0186(10) 0.0218(10) 0.0175(10) 0.0001(8) 0.0045(8) -0.0016(8)
C1 0.0180(11) 0.0179(12) 0.0214(12) 0.0016(9) 0.0018(9) 0.0034(9)
C2 0.0152(11) 0.0254(13) 0.0197(12) 0.0001(10) -0.0013(9) 0.0012(9)
C3 0.0216(12) 0.0204(12) 0.0175(11) 0.0005(9) 0.0006(9) -0.0015(10)
C4 0.0193(12) 0.0389(16) 0.0229(13) 0.0024(11) 0.0041(10) 0.0016(11)
C5 0.0250(13) 0.0437(17) 0.0196(13) 0.0031(11) -0.0005(10) -0.0031(12)
C6 0.0147(11) 0.0202(12) 0.0157(11) 0.0029(9) 0.0022(9) 0.0009(9)
C7 0.0165(11) 0.0190(12) 0.0204(12) 0.0007(9) 0.0021(9) 0.0013(9)
C8 0.0220(12) 0.0175(12) 0.0208(12) -0.0021(10) 0.0040(9) 0.0016(9)
C9 0.0203(12) 0.0213(12) 0.0199(12) 0.0011(10) 0.0041(9) -0.0001(10)
C10 0.0200(12) 0.0163(12) 0.0201(12) 0.0034(9) 0.0016(9) 0.0000(9)
C11 0.0147(11) 0.0174(11) 0.0191(11) -0.0008(9) 0.0005(9) 0.0001(9)
C12 0.0322(14) 0.0186(13) 0.0276(13) 0.0035(10) 0.0041(11) 0.0052(10)
C13 0.0435(16) 0.0254(14) 0.0213(13) 0.0021(11) 0.0101(11) 0.0027(12)
C14 0.0287(13) 0.0168(12) 0.0228(12) -0.0014(10) 0.0012(10) -0.0004(10)
C15 0.0184(11) 0.0267(13) 0.0127(11) -0.0015(9) 0.0007(9) 0.0009(10)
C16 0.0243(13) 0.0265(13) 0.0214(12) -0.0024(10) 0.0036(10) -0.0024(10)
C17 0.0268(13) 0.0325(15) 0.0226(13) -0.0072(11) 0.0021(10) 0.0046(11)
C18 0.0198(12) 0.0478(17) 0.0171(12) 0.0015(12) 0.0009(10) 0.0023(12)
C19 0.0208(12) 0.0344(15) 0.0207(12) 0.0074(11) 0.0023(10) -0.0042(11)
C20 0.0216(12) 0.0249(13) 0.0164(11) 0.0030(10) -0.0012(9) -0.0014(10)
C21 0.0425(17) 0.0245(15) 0.0400(16) -0.0067(12) 0.0130(13) -0.0068(12)
C22 0.0281(15) 0.061(2) 0.0301(15) 0.0029(14) 0.0109(12) 0.0072(14)
C23 0.0334(14) 0.0248(14) 0.0338(14) 0.0045(11) 0.0094(11) -0.0031(11)
C24 0.017(4) 0.023(4) 0.022(3) 0.002(3) 0.005(3) 0.007(3)
C25 0.029(3) 0.038(4) 0.083(6) 0.024(4) -0.007(4) 0.003(3)
C26 0.017(3) 0.032(4) 0.053(5) -0.010(4) -0.005(4) -0.005(3)
C27 0.051(5) 0.078(7) 0.039(4) -0.016(5) -0.005(4) 0.044(5)
C24B 0.017(4) 0.023(4) 0.030(4) -0.001(3) -0.004(3) -0.002(3)
C25B 0.036(4) 0.026(4) 0.102(7) 0.015(4) 0.008(5) 0.009(3)
C26B 0.042(6) 0.076(8) 0.051(5) -0.022(5) -0.011(4) 0.026(5)
C27B 0.036(4) 0.070(6) 0.043(4) 0.020(5) 0.016(3) 0.021(5)

_geom_special_details            
;
 All esds (except the esd in the dihedral angle between two l.s. planes)
 are estimated using the full covariance matrix.  The cell esds are taken
 into account individually in the estimation of esds in distances, angles
 and torsion angles; correlations between esds in cell parameters are only
 used when they are defined by crystal symmetry.  An approximate (isotropic)
 treatment of cell esds is used for estimating esds involving l.s. planes.
;

_exptl_special_details           
; 
One distinct cell was identified using APEX3 (Bruker, 2016).  Four 
frame series were integrated and filtered for statistical outliers 
using SAINT (Bruker, 2016) then corrected for absorption by integration 
using SAINT/SADABS v2014/2 (Bruker, 2016) to sort, merge, and scale 
the combined data.  No decay correction was applied.    
;

loop_
_geom_bond_atom_site_label_1
_geom_bond_atom_site_label_2
_geom_bond_distance
_geom_bond_site_symmetry_2
_geom_bond_publ_flag
Cu1 O1 1.7860(16) . ?
Cu1 N1 1.884(2) . ?
Cu1 N2 1.894(2) . ?
O1 C24 1.415(6) . ?
O1 C24B 1.416(6) . ?
N1 C1 1.328(3) . ?
N1 C6 1.438(3) . ?
N2 C3 1.326(3) . ?
N2 C15 1.431(3) . ?
C1 C2 1.393(3) . ?
C1 C4 1.503(3) . ?
C2 C3 1.389(3) . ?
C2 H2 0.9500 . ?
C3 C5 1.507(3) . ?
C4 H4A 0.9800 . ?
C4 H4B 0.9800 . ?
C4 H4C 0.9800 . ?
C5 H5A 0.9800 . ?
C5 H5B 0.9800 . ?
C5 H5C 0.9800 . ?
C6 C7 1.391(3) . ?
C6 C11 1.400(3) . ?
C7 C8 1.391(3) . ?
C7 C12 1.503(3) . ?
C8 C9 1.391(3) . ?
C8 H8 0.9500 . ?
C9 C10 1.389(3) . ?
C9 C13 1.510(3) . ?
C10 C11 1.390(3) . ?
C10 H10 0.9500 . ?
C11 C14 1.503(3) . ?
C12 H12A 0.9800 . ?
C12 H12B 0.9800 . ?
C12 H12C 0.9800 . ?
C13 H13A 0.9800 . ?
C13 H13B 0.9800 . ?
C13 H13C 0.9800 . ?
C14 H14A 0.9800 . ?
C14 H14B 0.9800 . ?
C14 H14C 0.9800 . ?
C15 C20 1.393(3) . ?
C15 C16 1.395(3) . ?
C16 C17 1.388(4) . ?
C16 C21 1.506(4) . ?
C17 C18 1.389(4) . ?
C17 H17 0.9500 . ?
C18 C19 1.384(4) . ?
C18 C22 1.503(4) . ?
C19 C20 1.386(3) . ?
C19 H19 0.9500 . ?
C20 C23 1.495(4) . ?
C21 H21A 0.9800 . ?
C21 H21B 0.9800 . ?
C21 H21C 0.9800 . ?
C22 H22A 0.9800 . ?
C22 H22B 0.9800 . ?
C22 H22C 0.9800 . ?
C23 H23A 0.9800 . ?
C23 H23B 0.9800 . ?
C23 H23C 0.9800 . ?
C24 C27 1.490(7) . ?
C24 C26 1.516(7) . ?
C24 C25 1.520(7) . ?
C25 H25A 0.9800 . ?
C25 H25B 0.9800 . ?
C25 H25C 0.9800 . ?
C26 H26A 0.9800 . ?
C26 H26B 0.9800 . ?
C26 H26C 0.9800 . ?
C27 H27A 0.9800 . ?
C27 H27B 0.9800 . ?
C27 H27C 0.9800 . ?
C24B C27B 1.496(8) . ?
C24B C26B 1.516(7) . ?
C24B C25B 1.519(7) . ?
C25B H25D 0.9800 . ?
C25B H25E 0.9800 . ?
C25B H25F 0.9800 . ?
C26B H26D 0.9800 . ?
C26B H26E 0.9800 . ?
C26B H26F 0.9800 . ?
C27B H27D 0.9800 . ?
C27B H27E 0.9800 . ?
C27B H27F 0.9800 . ?

loop_
_geom_angle_atom_site_label_1
_geom_angle_atom_site_label_2
_geom_angle_atom_site_label_3
_geom_angle
_geom_angle_site_symmetry_1
_geom_angle_site_symmetry_3
_geom_angle_publ_flag
O1 Cu1 N1 140.89(8) . . ?
O1 Cu1 N2 121.82(8) . . ?
N1 Cu1 N2 96.58(8) . . ?
C24 O1 Cu1 131.4(4) . . ?
C24B O1 Cu1 130.9(4) . . ?
C1 N1 C6 119.05(19) . . ?
C1 N1 Cu1 124.63(16) . . ?
C6 N1 Cu1 116.24(14) . . ?
C3 N2 C15 119.17(19) . . ?
C3 N2 Cu1 124.08(16) . . ?
C15 N2 Cu1 116.75(15) . . ?
N1 C1 C2 123.1(2) . . ?
N1 C1 C4 119.3(2) . . ?
C2 C1 C4 117.6(2) . . ?
C3 C2 C1 127.5(2) . . ?
C3 C2 H2 116.3 . . ?
C1 C2 H2 116.3 . . ?
N2 C3 C2 123.4(2) . . ?
N2 C3 C5 119.2(2) . . ?
C2 C3 C5 117.4(2) . . ?
C1 C4 H4A 109.5 . . ?
C1 C4 H4B 109.5 . . ?
H4A C4 H4B 109.5 . . ?
C1 C4 H4C 109.5 . . ?
H4A C4 H4C 109.5 . . ?
H4B C4 H4C 109.5 . . ?
C3 C5 H5A 109.5 . . ?
C3 C5 H5B 109.5 . . ?
H5A C5 H5B 109.5 . . ?
C3 C5 H5C 109.5 . . ?
H5A C5 H5C 109.5 . . ?
H5B C5 H5C 109.5 . . ?
C7 C6 C11 121.2(2) . . ?
C7 C6 N1 120.2(2) . . ?
C11 C6 N1 118.6(2) . . ?
C8 C7 C6 118.6(2) . . ?
C8 C7 C12 120.4(2) . . ?
C6 C7 C12 121.0(2) . . ?
C9 C8 C7 121.7(2) . . ?
C9 C8 H8 119.2 . . ?
C7 C8 H8 119.2 . . ?
C10 C9 C8 118.3(2) . . ?
C10 C9 C13 121.5(2) . . ?
C8 C9 C13 120.2(2) . . ?
C9 C10 C11 121.9(2) . . ?
C9 C10 H10 119.1 . . ?
C11 C10 H10 119.1 . . ?
C10 C11 C6 118.3(2) . . ?
C10 C11 C14 121.6(2) . . ?
C6 C11 C14 120.1(2) . . ?
C7 C12 H12A 109.5 . . ?
C7 C12 H12B 109.5 . . ?
H12A C12 H12B 109.5 . . ?
C7 C12 H12C 109.5 . . ?
H12A C12 H12C 109.5 . . ?
H12B C12 H12C 109.5 . . ?
C9 C13 H13A 109.5 . . ?
C9 C13 H13B 109.5 . . ?
H13A C13 H13B 109.5 . . ?
C9 C13 H13C 109.5 . . ?
H13A C13 H13C 109.5 . . ?
H13B C13 H13C 109.5 . . ?
C11 C14 H14A 109.5 . . ?
C11 C14 H14B 109.5 . . ?
H14A C14 H14B 109.5 . . ?
C11 C14 H14C 109.5 . . ?
H14A C14 H14C 109.5 . . ?
H14B C14 H14C 109.5 . . ?
C20 C15 C16 121.4(2) . . ?
C20 C15 N2 119.5(2) . . ?
C16 C15 N2 119.0(2) . . ?
C17 C16 C15 118.2(2) . . ?
C17 C16 C21 120.6(2) . . ?
C15 C16 C21 121.2(2) . . ?
C16 C17 C18 121.8(2) . . ?
C16 C17 H17 119.1 . . ?
C18 C17 H17 119.1 . . ?
C19 C18 C17 118.2(2) . . ?
C19 C18 C22 121.4(3) . . ?
C17 C18 C22 120.3(3) . . ?
C18 C19 C20 122.1(2) . . ?
C18 C19 H19 118.9 . . ?
C20 C19 H19 118.9 . . ?
C19 C20 C15 118.1(2) . . ?
C19 C20 C23 120.7(2) . . ?
C15 C20 C23 121.1(2) . . ?
C16 C21 H21A 109.5 . . ?
C16 C21 H21B 109.5 . . ?
H21A C21 H21B 109.5 . . ?
C16 C21 H21C 109.5 . . ?
H21A C21 H21C 109.5 . . ?
H21B C21 H21C 109.5 . . ?
C18 C22 H22A 109.5 . . ?
C18 C22 H22B 109.5 . . ?
H22A C22 H22B 109.5 . . ?
C18 C22 H22C 109.5 . . ?
H22A C22 H22C 109.5 . . ?
H22B C22 H22C 109.5 . . ?
C20 C23 H23A 109.5 . . ?
C20 C23 H23B 109.5 . . ?
H23A C23 H23B 109.5 . . ?
C20 C23 H23C 109.5 . . ?
H23A C23 H23C 109.5 . . ?
H23B C23 H23C 109.5 . . ?
O1 C24 C27 109.8(7) . . ?
O1 C24 C26 107.2(8) . . ?
C27 C24 C26 111.5(7) . . ?
O1 C24 C25 108.7(6) . . ?
C27 C24 C25 111.6(7) . . ?
C26 C24 C25 107.9(6) . . ?
C24 C25 H25A 109.5 . . ?
C24 C25 H25B 109.5 . . ?
H25A C25 H25B 109.5 . . ?
C24 C25 H25C 109.5 . . ?
H25A C25 H25C 109.5 . . ?
H25B C25 H25C 109.5 . . ?
C24 C26 H26A 109.5 . . ?
C24 C26 H26B 109.5 . . ?
H26A C26 H26B 109.5 . . ?
C24 C26 H26C 109.5 . . ?
H26A C26 H26C 109.5 . . ?
H26B C26 H26C 109.5 . . ?
C24 C27 H27A 109.5 . . ?
C24 C27 H27B 109.5 . . ?
H27A C27 H27B 109.5 . . ?
C24 C27 H27C 109.5 . . ?
H27A C27 H27C 109.5 . . ?
H27B C27 H27C 109.5 . . ?
O1 C24B C27B 110.3(7) . . ?
O1 C24B C26B 107.3(9) . . ?
C27B C24B C26B 110.5(7) . . ?
O1 C24B C25B 110.0(6) . . ?
C27B C24B C25B 110.6(7) . . ?
C26B C24B C25B 108.2(7) . . ?
C24B C25B H25D 109.5 . . ?
C24B C25B H25E 109.5 . . ?
H25D C25B H25E 109.5 . . ?
C24B C25B H25F 109.5 . . ?
H25D C25B H25F 109.5 . . ?
H25E C25B H25F 109.5 . . ?
C24B C26B H26D 109.5 . . ?
C24B C26B H26E 109.5 . . ?
H26D C26B H26E 109.5 . . ?
C24B C26B H26F 109.5 . . ?
H26D C26B H26F 109.5 . . ?
H26E C26B H26F 109.5 . . ?
C24B C27B H27D 109.5 . . ?
C24B C27B H27E 109.5 . . ?
H27D C27B H27E 109.5 . . ?
C24B C27B H27F 109.5 . . ?
H27D C27B H27F 109.5 . . ?
H27E C27B H27F 109.5 . . ?

_refine_diff_density_max         0.615
_refine_diff_density_min         -0.672
_refine_diff_density_rms         0.066

_shelx_res_file                  
;
TITL P21n_a.res in P2(1)/n
    P21n_a.res
    created by SHELXL-2017/1 at 13:14:40 on 08-May-2019
CELL 0.71073 15.7551 9.0514 18.5921 90.000 101.785 90.000
ZERR 4.0000 0.0037 0.0021 0.0043 0.000 0.003 0.000
LATT 1
SYMM 0.5-X, 0.5+Y, 0.5-Z
SFAC C H CU N O
UNIT 108 152 4 8 4
BOND $H
FMAP 2 1 53
PLAN 20
SIZE 0.288 0.206 0.121
ACTA
LIST 4
TEMP -173.000
SADI 0.01 O1 C24 O1 C24B
SIMU 0.01 0.02 C24 > C27B
OMIT -1   0   1
L.S. 10
WGHT    0.050700    2.007500
FVAR       0.31486   0.50841
CU1   3    0.508715    0.664202    0.711768    11.00000    0.01539    0.01788 =
         0.01655    0.00004    0.00153    0.00062
O1    5    0.396984    0.618868    0.680160    11.00000    0.01629    0.02074 =
         0.02517   -0.00083    0.00085    0.00171
N1    4    0.612988    0.680542    0.677657    11.00000    0.02016    0.01870 =
         0.01745    0.00249    0.00221    0.00228
N2    4    0.558708    0.680804    0.813114    11.00000    0.01860    0.02184 =
         0.01753    0.00006    0.00454   -0.00156
C1    1    0.691414    0.684986    0.720608    11.00000    0.01803    0.01787 =
         0.02137    0.00158    0.00176    0.00337
C2    1    0.705392    0.678568    0.796964    11.00000    0.01517    0.02541 =
         0.01973    0.00014   -0.00134    0.00116
AFIX  43
H2    2    0.764135    0.673180    0.822280    11.00000   -1.20000
AFIX   0
C3    1    0.643359    0.679136    0.840357    11.00000    0.02161    0.02041 =
         0.01750    0.00051    0.00056   -0.00145
C4    1    0.769510    0.700456    0.686375    11.00000    0.01930    0.03890 =
         0.02292    0.00236    0.00409    0.00155
AFIX 137
H4A   2    0.769104    0.621833    0.650067    11.00000   -1.50000
H4B   2    0.822307    0.692792    0.724603    11.00000   -1.50000
H4C   2    0.768047    0.796830    0.662131    11.00000   -1.50000
AFIX   0
C5    1    0.675191    0.677490    0.922492    11.00000    0.02498    0.04367 =
         0.01963    0.00308   -0.00046   -0.00310
AFIX 137
H5A   2    0.664504    0.774053    0.942774    11.00000   -1.50000
H5B   2    0.737511    0.656409    0.933940    11.00000   -1.50000
H5C   2    0.644258    0.600939    0.944176    11.00000   -1.50000
AFIX   0
C6    1    0.604696    0.696466    0.599563    11.00000    0.01468    0.02017 =
         0.01574    0.00293    0.00225    0.00094
C7    1    0.606099    0.572416    0.555634    11.00000    0.01646    0.01897 =
         0.02043    0.00070    0.00206    0.00131
C8    1    0.598857    0.592200    0.480440    11.00000    0.02199    0.01751 =
         0.02084   -0.00210    0.00400    0.00163
AFIX  43
H8    2    0.598971    0.508041    0.449928    11.00000   -1.20000
AFIX   0
C9    1    0.591454    0.732020    0.448779    11.00000    0.02032    0.02134 =
         0.01992    0.00105    0.00407   -0.00009
C10   1    0.588997    0.853427    0.493966    11.00000    0.02000    0.01629 =
         0.02014    0.00337    0.00156    0.00005
AFIX  43
H10   2    0.583136    0.949396    0.472843    11.00000   -1.20000
AFIX   0
C11   1    0.594870    0.838506    0.569235    11.00000    0.01472    0.01736 =
         0.01915   -0.00077    0.00049    0.00008
C12   1    0.618372    0.420435    0.588688    11.00000    0.03225    0.01864 =
         0.02761    0.00353    0.00409    0.00519
AFIX 137
H12A  2    0.605284    0.346297    0.549575    11.00000   -1.50000
H12B  2    0.579290    0.407090    0.622974    11.00000   -1.50000
H12C  2    0.678544    0.408821    0.615068    11.00000   -1.50000
AFIX   0
C13   1    0.588247    0.749716    0.367498    11.00000    0.04355    0.02543 =
         0.02133    0.00209    0.01014    0.00267
AFIX 137
H13A  2    0.591087    0.652239    0.345168    11.00000   -1.50000
H13B  2    0.637551    0.809689    0.360120    11.00000   -1.50000
H13C  2    0.534024    0.798702    0.344462    11.00000   -1.50000
AFIX   0
C14   1    0.592616    0.970486    0.617876    11.00000    0.02867    0.01680 =
         0.02283   -0.00137    0.00116   -0.00043
AFIX 137
H14A  2    0.542587    0.962814    0.641499    11.00000   -1.50000
H14B  2    0.587746    1.060791    0.588237    11.00000   -1.50000
H14C  2    0.646044    0.973900    0.655606    11.00000   -1.50000
AFIX   0
C15   1    0.500082    0.697307    0.862107    11.00000    0.01838    0.02673 =
         0.01269   -0.00154    0.00069    0.00085
C16   1    0.483898    0.838498    0.886300    11.00000    0.02432    0.02647 =
         0.02137   -0.00245    0.00359   -0.00245
C17   1    0.426703    0.852482    0.933625    11.00000    0.02680    0.03250 =
         0.02258   -0.00715    0.00208    0.00462
AFIX  43
H17   2    0.416219    0.947664    0.951508    11.00000   -1.20000
AFIX   0
C18   1    0.384378    0.731105    0.955550    11.00000    0.01984    0.04785 =
         0.01709    0.00149    0.00092    0.00232
C19   1    0.400729    0.593278    0.929074    11.00000    0.02083    0.03441 =
         0.02068    0.00741    0.00226   -0.00416
AFIX  43
H19   2    0.371781    0.509592    0.943412    11.00000   -1.20000
AFIX   0
C20   1    0.457976    0.573449    0.882321    11.00000    0.02162    0.02493 =
         0.01641    0.00300   -0.00125   -0.00137
C21   1    0.525846    0.972836    0.860834    11.00000    0.04253    0.02446 =
         0.03997   -0.00666    0.01297   -0.00676
AFIX 137
H21A  2    0.588883    0.966374    0.877577    11.00000   -1.50000
H21B  2    0.504388    1.061830    0.881294    11.00000   -1.50000
H21C  2    0.511569    0.977736    0.807055    11.00000   -1.50000
AFIX   0
C22   1    0.323292    0.750233    1.007248    11.00000    0.02808    0.06148 =
         0.03008    0.00285    0.01089    0.00720
AFIX 137
H22A  2    0.355482    0.740871    1.058036    11.00000   -1.50000
H22B  2    0.278171    0.674123    0.997326    11.00000   -1.50000
H22C  2    0.296382    0.848182    1.000098    11.00000   -1.50000
AFIX   0
C23   1    0.472595    0.423512    0.853385    11.00000    0.03342    0.02481 =
         0.03380    0.00447    0.00944   -0.00307
AFIX 137
H23A  2    0.448904    0.348326    0.881725    11.00000   -1.50000
H23B  2    0.534930    0.406983    0.857872    11.00000   -1.50000
H23C  2    0.443534    0.416937    0.801590    11.00000   -1.50000
AFIX   0

PART 1 21
C24   1    0.321884    0.708645    0.665046    21.00000    0.01651    0.02279 =
         0.02207    0.00159    0.00488    0.00693
C25   1    0.338575    0.838023    0.617728    21.00000    0.02906    0.03809 =
         0.08337    0.02387   -0.00749    0.00286
AFIX 137
H25A  2    0.387832    0.895703    0.644149    21.00000   -1.50000
H25B  2    0.286922    0.900947    0.606802    21.00000   -1.50000
H25C  2    0.351736    0.800859    0.571717    21.00000   -1.50000
AFIX   0
C26   1    0.249664    0.616282    0.620402    21.00000    0.01734    0.03173 =
         0.05263   -0.00963   -0.00532   -0.00469
AFIX 137
H26A  2    0.265925    0.585439    0.574523    21.00000   -1.50000
H26B  2    0.196322    0.674964    0.609121    21.00000   -1.50000
H26C  2    0.240042    0.528715    0.648691    21.00000   -1.50000
AFIX   0
C27   1    0.299855    0.759445    0.735266    21.00000    0.05082    0.07782 =
         0.03872   -0.01616   -0.00479    0.04415
AFIX 137
H27A  2    0.292630    0.673538    0.765533    21.00000   -1.50000
H27B  2    0.245752    0.816164    0.724625    21.00000   -1.50000
H27C  2    0.346698    0.822033    0.761812    21.00000   -1.50000
AFIX   0
PART 2 -21
SAME 0.01 C24 > C27
C24B  1    0.321395    0.706860    0.673111   -21.00000    0.01671    0.02345 =
         0.03048   -0.00094   -0.00355   -0.00240
C25B  1    0.343264    0.867551    0.661948   -21.00000    0.03624    0.02624 =
         0.10174    0.01491    0.00783    0.00880
AFIX 137
H25D  2    0.378016    0.907089    0.707671   -21.00000   -1.50000
H25E  2    0.289564    0.924699    0.648184   -21.00000   -1.50000
H25F  2    0.376322    0.874555    0.622783   -21.00000   -1.50000
AFIX   0
C26B  1    0.258332    0.654856    0.605027   -21.00000    0.04221    0.07552 =
         0.05080   -0.02167   -0.01079    0.02634
AFIX 137
H26D  2    0.283441    0.671616    0.561645   -21.00000   -1.50000
H26E  2    0.203943    0.710129    0.599928   -21.00000   -1.50000
H26F  2    0.246838    0.549199    0.609487   -21.00000   -1.50000
AFIX   0
C27B  1    0.282454    0.690415    0.739621   -21.00000    0.03561    0.06999 =
         0.04348    0.01981    0.01588    0.02128
AFIX 137
H27D  2    0.268358    0.586331    0.745784   -21.00000   -1.50000
H27E  2    0.229478    0.749862    0.733533   -21.00000   -1.50000
H27F  2    0.324015    0.724276    0.783118   -21.00000   -1.50000
PART 0
AFIX   0
HKLF 4


REM  P21n_a.res in P2(1)/n
REM R1 =  0.0372 for    3963 Fo > 4sig(Fo)  and  0.0508 for all    4841 data
REM    331 parameters refined using    109 restraints

END

WGHT      0.0507      2.0074

REM Highest difference peak  0.615,  deepest hole -0.672,  1-sigma level  0.066
Q1    1   0.4803  0.6922  0.7576  11.00000  0.05    0.62
Q2    1   0.5485  0.6378  0.6727  11.00000  0.05    0.51
Q3    1   0.5266  0.7229  0.6599  11.00000  0.05    0.51
Q4    1   0.5199  0.6896  0.8398  11.00000  0.05    0.38
Q5    1   0.4626  0.8375  0.9122  11.00000  0.05    0.37
Q6    1   0.4246  0.6946  0.7163  11.00000  0.05    0.36
Q7    1   0.4357  0.5876  0.9037  11.00000  0.05    0.34
Q8    1   0.6744  0.6808  0.8164  11.00000  0.05    0.33
Q9    1   0.2619  0.6141  0.7013  11.00000  0.05    0.31
Q10   1   0.4351  0.6040  0.7196  11.00000  0.05    0.31
Q11   1   0.4302  0.6556  0.6415  11.00000  0.05    0.31
Q12   1   0.3474  0.8601  0.7158  11.00000  0.05    0.30
Q13   1   0.3592  0.7357  0.9778  11.00000  0.05    0.30
Q14   1   0.6542  0.7066  0.6997  11.00000  0.05    0.28
Q15   1   0.3942  0.7877  0.9220  11.00000  0.05    0.28
Q16   1   0.2886  0.7502  0.5962  11.00000  0.05    0.28
Q17   1   0.4816  0.7700  0.8596  11.00000  0.05    0.27
Q18   1   0.3776  0.6710  0.9269  11.00000  0.05    0.27
Q19   1   0.4847  0.6356  0.8758  11.00000  0.05    0.26
Q20   1   0.6037  0.6843  0.6447  11.00000  0.05    0.26
;
_shelx_res_checksum              20189
####################################################################### 
# 
# This file contains crystal structure data downloaded from the 
# Cambridge Structural Database (CSD) hosted by the Cambridge 
# Crystallographic Data Centre (CCDC).
# 
# Full information about CCDC data access policies and citation 
# guidelines are available at http://www.ccdc.cam.ac.uk/access/V1 
# 
# Audit and citation data items may have been added by the CCDC. 
# Please retain this information to preserve the provenance of 
# this file and to allow appropriate attribution of the data. 
# 
#######################################################################

data_Me3NNCu_NHCPh2_a
_audit_block_doi                 10.5517/ccdc.csd.cc23454l
_database_code_depnum_ccdc_archive 'CCDC 1940418'
loop_
_audit_author_name
_audit_author_address
'Jeffery A. Bertke'
;Georgetown University
United States of America
;
_audit_update_record             
;
2019-08-03 deposited with the CCDC.	2021-11-23 downloaded from the CCDC.
;

_audit_creation_method           SHELXL-2017/1
_shelx_SHELXL_version_number     2017/1
_chemical_name_systematic        ?
_chemical_name_common            ?
_chemical_melting_point          ?
_chemical_formula_moiety         'C36 H40 Cu N3, C4 H8 O'
_chemical_formula_sum            'C40 H48 Cu N3 O'
_chemical_formula_weight         650.35

loop_
_atom_type_symbol
_atom_type_description
_atom_type_scat_dispersion_real
_atom_type_scat_dispersion_imag
_atom_type_scat_source
C C 0.0033 0.0016 'International Tables Vol C Tables 4.2.6.8 and 6.1.1.4'
H H 0.0000 0.0000 'International Tables Vol C Tables 4.2.6.8 and 6.1.1.4'
Cu Cu 0.3201 1.2651 'International Tables Vol C Tables 4.2.6.8 and 6.1.1.4'
N N 0.0061 0.0033 'International Tables Vol C Tables 4.2.6.8 and 6.1.1.4'
O O 0.0106 0.0060 'International Tables Vol C Tables 4.2.6.8 and 6.1.1.4'

_space_group_crystal_system      monoclinic
_space_group_IT_number           14
_space_group_name_H-M_alt        'P 21/n'
_space_group_name_Hall           '-P 2yn'

_shelx_space_group_comment       
;
The symmetry employed for this shelxl refinement is uniquely defined
by the following loop, which should always be used as a source of
symmetry information in preference to the above space-group names.
They are only intended as comments.
;

loop_
_space_group_symop_operation_xyz
'x, y, z'
'-x+1/2, y+1/2, -z+1/2'
'-x, -y, -z'
'x-1/2, -y-1/2, z-1/2'

_cell_length_a                   11.7832(11)
_cell_length_b                   12.9552(12)
_cell_length_c                   22.918(2)
_cell_angle_alpha                90
_cell_angle_beta                 94.780(3)
_cell_angle_gamma                90
_cell_volume                     3486.3(6)
_cell_formula_units_Z            4
_cell_measurement_temperature    100(2)
_cell_measurement_reflns_used    9645
_cell_measurement_theta_min      2.34
_cell_measurement_theta_max      30.31
_exptl_crystal_description       prism
_exptl_crystal_colour            red
_exptl_crystal_density_meas      ?
_exptl_crystal_density_method    'not measured'
_exptl_crystal_density_diffrn    1.239
_exptl_crystal_F_000             1384
_exptl_transmission_factor_min   ?
_exptl_transmission_factor_max   ?
_exptl_crystal_size_max          0.361
_exptl_crystal_size_mid          0.306
_exptl_crystal_size_min          0.144
_exptl_absorpt_coefficient_mu    0.661
_shelx_estimated_absorpt_T_min   0.796
_shelx_estimated_absorpt_T_max   0.911
_exptl_absorpt_correction_type   multi-scan
_exptl_absorpt_correction_T_min  0.85285
_exptl_absorpt_correction_T_max  0.92752
_exptl_absorpt_process_details   'SADABS V2016/2 (Bruker, 2016)'
_exptl_absorpt_special_details   ?
_diffrn_ambient_temperature      100(2)
_diffrn_radiation_wavelength     0.71073
_diffrn_radiation_type           MoK\a
_diffrn_radiation_source         'microfocus sealed tube'
_diffrn_radiation_monochromator  'multilayer mirrors'
_diffrn_measurement_device       'Bruker D8 Quest/Photon 100'
_diffrn_measurement_method       'profile data from \f and \w scans'
_diffrn_detector_area_resol_mean ?
_diffrn_reflns_number            119401
_diffrn_reflns_av_unetI/netI     0.0356
_diffrn_reflns_av_R_equivalents  0.0785
_diffrn_reflns_limit_h_min       -16
_diffrn_reflns_limit_h_max       16
_diffrn_reflns_limit_k_min       -18
_diffrn_reflns_limit_k_max       18
_diffrn_reflns_limit_l_min       -32
_diffrn_reflns_limit_l_max       32
_diffrn_reflns_theta_min         2.341
_diffrn_reflns_theta_max         30.684
_diffrn_reflns_theta_full        25.242
_diffrn_measured_fraction_theta_max 0.995
_diffrn_measured_fraction_theta_full 0.999
_diffrn_reflns_Laue_measured_fraction_max 0.995
_diffrn_reflns_Laue_measured_fraction_full 0.999
_diffrn_reflns_point_group_measured_fraction_max 0.995
_diffrn_reflns_point_group_measured_fraction_full 0.999
_reflns_number_total             10763
_reflns_number_gt                8417
_reflns_threshold_expression     'I > 2\s(I)'
_reflns_Friedel_coverage         0.000
_reflns_Friedel_fraction_max     .
_reflns_Friedel_fraction_full    .

_reflns_special_details          
;
 Reflections were merged by SHELXL according to the crystal
 class for the calculation of statistics and refinement.
 
 _reflns_Friedel_fraction is defined as the number of unique
 Friedel pairs measured divided by the number that would be
 possible theoretically, ignoring centric projections and
 systematic absences.
;

_computing_data_collection       'APEX3 V2016.5-0 (Bruker, 2016)'
_computing_cell_refinement       'SAINT V8.37A (Bruker, 2005)'
_computing_data_reduction        
; 
SAINT V8.37A, XPREP v2014/2, SADABS V2016/2 (Bruker, 2016) 
;
_computing_structure_solution    'SHELX-2014-5 (Sheldrick, 2015)'
_computing_structure_refinement  'SHELX-2018-1 (Sheldrick, 2015)'
_computing_molecular_graphics    'SHELXLE v932 (Hubschle, 2011)'
_computing_publication_material  'XCIF V2014-2 (Bruker, 2014)'

_refine_special_details          
; 
Structure was phased by intrinsic methods (Sheldrick, 2015).  
Systematic conditions suggested the ambiguous space group.  The space 
group choice was confirmed by successful convergence of the 
full-matrix least-squares refinement on F^2^.  The highest peaks in 
the final difference Fourier map were in the vicinity of the THF 
solvent; the final map had no other significant features.  A final 
analysis of variance between observed and calculated structure factors 
showed little dependence on amplitude and resolution. 
;
_refine_ls_structure_factor_coef Fsqd
_refine_ls_matrix_type           full
_refine_ls_weighting_scheme      calc
_refine_ls_weighting_details     
'w=1/[\s^2^(Fo^2^)+(0.0632P)^2^+2.4081P] where P=(Fo^2^+2Fc^2^)/3'
_atom_sites_solution_primary     ?
_atom_sites_solution_secondary   ?
_atom_sites_solution_hydrogens   mixed
_refine_ls_hydrogen_treatment    mixed
_refine_ls_extinction_method     none
_refine_ls_extinction_coef       .
_refine_ls_number_reflns         10763
_refine_ls_number_parameters     417
_refine_ls_number_restraints     0
_refine_ls_R_factor_all          0.0626
_refine_ls_R_factor_gt           0.0433
_refine_ls_wR_factor_ref         0.1236
_refine_ls_wR_factor_gt          0.1104
_refine_ls_goodness_of_fit_ref   1.039
_refine_ls_restrained_S_all      1.039
_refine_ls_shift/su_max          0.001
_refine_ls_shift/su_mean         0.000

loop_
_atom_site_label
_atom_site_type_symbol
_atom_site_fract_x
_atom_site_fract_y
_atom_site_fract_z
_atom_site_U_iso_or_equiv
_atom_site_adp_type
_atom_site_occupancy
_atom_site_site_symmetry_order
_atom_site_calc_flag
_atom_site_refinement_flags_posn
_atom_site_refinement_flags_adp
_atom_site_refinement_flags_occupancy
_atom_site_disorder_assembly
_atom_site_disorder_group
Cu1 Cu 0.34322(2) 0.24065(2) 0.60527(2) 0.01505(6) Uani 1 1 d . . . . .
N1 N 0.40651(12) 0.14686(11) 0.66846(6) 0.0163(3) Uani 1 1 d . . . . .
N2 N 0.19882(12) 0.17435(11) 0.59023(6) 0.0167(3) Uani 1 1 d . . . . .
N3 N 0.44530(12) 0.34974(11) 0.59257(6) 0.0158(3) Uani 1 1 d . . . . .
H3 H 0.4358(18) 0.4088(18) 0.6120(10) 0.024 Uiso 1 1 d . U . . .
C1 C 0.35137(14) 0.06477(12) 0.68500(7) 0.0162(3) Uani 1 1 d . . . . .
C2 C 0.24283(14) 0.03598(13) 0.65954(7) 0.0180(3) Uani 1 1 d . . . . .
H2 H 0.214635 -0.028019 0.672489 0.022 Uiso 1 1 calc R U . . .
C3 C 0.17062(14) 0.08873(13) 0.61770(7) 0.0173(3) Uani 1 1 d . . . . .
C4 C 0.40443(16) -0.00214(14) 0.73429(8) 0.0222(3) Uani 1 1 d . . . . .
H4A H 0.359580 -0.065422 0.736945 0.033 Uiso 1 1 calc R U . . .
H4B H 0.405466 0.035767 0.771336 0.033 Uiso 1 1 calc R U . . .
H4C H 0.482529 -0.020009 0.726440 0.033 Uiso 1 1 calc R U . . .
C5 C 0.05189(15) 0.04366(15) 0.60474(9) 0.0258(4) Uani 1 1 d . . . . .
H5A H 0.042570 -0.016039 0.630160 0.039 Uiso 1 1 calc R U . . .
H5B H 0.041832 0.021902 0.563676 0.039 Uiso 1 1 calc R U . . .
H5C H -0.005181 0.096104 0.612025 0.039 Uiso 1 1 calc R U . . .
C6 C 0.50847(13) 0.18068(12) 0.70025(7) 0.0155(3) Uani 1 1 d . . . . .
C7 C 0.61502(14) 0.15437(13) 0.68167(7) 0.0174(3) Uani 1 1 d . . . . .
C8 C 0.71276(15) 0.20034(14) 0.70914(8) 0.0224(3) Uani 1 1 d . . . . .
H8 H 0.785045 0.183010 0.696400 0.027 Uiso 1 1 calc R U . . .
C9 C 0.70692(16) 0.27065(14) 0.75453(9) 0.0240(4) Uani 1 1 d . . . . .
C10 C 0.60057(16) 0.29329(14) 0.77324(7) 0.0219(3) Uani 1 1 d . . . . .
H10 H 0.595627 0.339817 0.804972 0.026 Uiso 1 1 calc R U . . .
C11 C 0.50109(15) 0.24993(12) 0.74694(7) 0.0183(3) Uani 1 1 d . . . . .
C12 C 0.11656(14) 0.22171(13) 0.54901(7) 0.0171(3) Uani 1 1 d . . . . .
C13 C 0.05211(14) 0.30533(13) 0.56661(7) 0.0189(3) Uani 1 1 d . . . . .
C14 C -0.02171(14) 0.35578(14) 0.52522(8) 0.0212(3) Uani 1 1 d . . . . .
H14 H -0.064288 0.413213 0.537121 0.025 Uiso 1 1 calc R U . . .
C15 C -0.03474(14) 0.32431(14) 0.46694(8) 0.0206(3) Uani 1 1 d . . . . .
C16 C 0.02923(15) 0.24045(14) 0.45078(8) 0.0207(3) Uani 1 1 d . . . . .
H16 H 0.020545 0.217436 0.411302 0.025 Uiso 1 1 calc R U . . .
C17 C 0.10576(14) 0.18880(13) 0.49041(7) 0.0183(3) Uani 1 1 d . . . . .
C18 C 0.62325(15) 0.07765(14) 0.63307(8) 0.0218(3) Uani 1 1 d . . . . .
H18A H 0.702274 0.073604 0.622886 0.033 Uiso 1 1 calc R U . . .
H18B H 0.574139 0.099637 0.598703 0.033 Uiso 1 1 calc R U . . .
H18C H 0.598718 0.009646 0.645904 0.033 Uiso 1 1 calc R U . . .
C19 C 0.81279(19) 0.32209(19) 0.78283(11) 0.0406(5) Uani 1 1 d . . . . .
H19A H 0.796060 0.394420 0.791225 0.061 Uiso 1 1 calc R U . . .
H19B H 0.873580 0.318799 0.756190 0.061 Uiso 1 1 calc R U . . .
H19C H 0.837364 0.286376 0.819414 0.061 Uiso 1 1 calc R U . . .
C20 C 0.38642(16) 0.27715(15) 0.76693(8) 0.0248(4) Uani 1 1 d . . . . .
H20A H 0.396167 0.325757 0.799729 0.037 Uiso 1 1 calc R U . . .
H20B H 0.348981 0.214402 0.779562 0.037 Uiso 1 1 calc R U . . .
H20C H 0.339397 0.309012 0.734523 0.037 Uiso 1 1 calc R U . . .
C21 C 0.06375(18) 0.34140(16) 0.62914(8) 0.0280(4) Uani 1 1 d . . . . .
H21A H 0.011274 0.398912 0.633854 0.042 Uiso 1 1 calc R U . . .
H21B H 0.142119 0.364348 0.639435 0.042 Uiso 1 1 calc R U . . .
H21C H 0.045466 0.284462 0.654902 0.042 Uiso 1 1 calc R U . . .
C22 C -0.11365(17) 0.38041(16) 0.42257(9) 0.0293(4) Uani 1 1 d . . . . .
H22A H -0.071027 0.403192 0.389965 0.044 Uiso 1 1 calc R U . . .
H22B H -0.146122 0.440581 0.441053 0.044 Uiso 1 1 calc R U . . .
H22C H -0.175138 0.333955 0.407840 0.044 Uiso 1 1 calc R U . . .
C23 C 0.17773(16) 0.10176(15) 0.47041(8) 0.0257(4) Uani 1 1 d . . . . .
H23A H 0.174597 0.101444 0.427544 0.039 Uiso 1 1 calc R U . . .
H23B H 0.148722 0.035970 0.484147 0.039 Uiso 1 1 calc R U . . .
H23C H 0.256723 0.111211 0.486516 0.039 Uiso 1 1 calc R U . . .
C24 C 0.54013(13) 0.35348(12) 0.56811(7) 0.0154(3) Uani 1 1 d . . . . .
C25 C 0.57012(14) 0.27039(12) 0.52771(7) 0.0170(3) Uani 1 1 d . . . . .
C26 C 0.48461(15) 0.21177(14) 0.49797(7) 0.0207(3) Uani 1 1 d . . . . .
H26 H 0.406911 0.227652 0.501921 0.025 Uiso 1 1 calc R U . . .
C27 C 0.51266(18) 0.13019(15) 0.46255(8) 0.0272(4) Uani 1 1 d . . . . .
H27 H 0.454037 0.090200 0.442569 0.033 Uiso 1 1 calc R U . . .
C28 C 0.62597(19) 0.10682(15) 0.45622(9) 0.0297(4) Uani 1 1 d . . . . .
H28 H 0.644868 0.050304 0.432456 0.036 Uiso 1 1 calc R U . . .
C29 C 0.71137(17) 0.16613(14) 0.48464(9) 0.0271(4) Uani 1 1 d . . . . .
H29 H 0.788858 0.150800 0.479768 0.033 Uiso 1 1 calc R U . . .
C30 C 0.68443(15) 0.24808(13) 0.52029(8) 0.0211(3) Uani 1 1 d . . . . .
H30 H 0.743335 0.288731 0.539532 0.025 Uiso 1 1 calc R U . . .
C31 C 0.62266(13) 0.43891(12) 0.58148(7) 0.0163(3) Uani 1 1 d . . . . .
C32 C 0.65834(15) 0.46003(14) 0.63969(7) 0.0213(3) Uani 1 1 d . . . . .
H32 H 0.629844 0.420244 0.670079 0.026 Uiso 1 1 calc R U . . .
C33 C 0.73565(17) 0.53930(15) 0.65345(8) 0.0268(4) Uani 1 1 d . . . . .
H33 H 0.760392 0.553164 0.693193 0.032 Uiso 1 1 calc R U . . .
C34 C 0.77662(16) 0.59809(15) 0.60920(9) 0.0269(4) Uani 1 1 d . . . . .
H34 H 0.829000 0.652486 0.618701 0.032 Uiso 1 1 calc R U . . .
C35 C 0.74121(16) 0.57761(14) 0.55095(8) 0.0238(3) Uani 1 1 d . . . . .
H35 H 0.768971 0.618249 0.520708 0.029 Uiso 1 1 calc R U . . .
C36 C 0.66514(15) 0.49758(13) 0.53704(7) 0.0196(3) Uani 1 1 d . . . . .
H36 H 0.641997 0.482772 0.497215 0.024 Uiso 1 1 calc R U . . .
O1 O 0.39254(13) 0.54799(11) 0.64589(6) 0.0315(3) Uani 1 1 d . . . . .
C37 C 0.3858(3) 0.55274(19) 0.70682(11) 0.0491(7) Uani 1 1 d . . . . .
H37A H 0.438321 0.501711 0.726702 0.059 Uiso 1 1 calc R U . . .
H37B H 0.307417 0.536690 0.716465 0.059 Uiso 1 1 calc R U . . .
C38 C 0.4187(2) 0.66166(18) 0.72726(9) 0.0345(4) Uani 1 1 d . . . . .
H38A H 0.499026 0.664763 0.743717 0.041 Uiso 1 1 calc R U . . .
H38B H 0.368750 0.686800 0.756886 0.041 Uiso 1 1 calc R U . . .
C39 C 0.40057(16) 0.72350(15) 0.67018(8) 0.0240(3) Uani 1 1 d . . . . .
H39A H 0.320509 0.746445 0.662855 0.029 Uiso 1 1 calc R U . . .
H39B H 0.451394 0.784398 0.670716 0.029 Uiso 1 1 calc R U . . .
C40 C 0.43122(17) 0.64524(14) 0.62524(8) 0.0254(4) Uani 1 1 d . . . . .
H40A H 0.392838 0.661708 0.586281 0.030 Uiso 1 1 calc R U . . .
H40B H 0.514543 0.644003 0.622244 0.030 Uiso 1 1 calc R U . . .

loop_
_atom_site_aniso_label
_atom_site_aniso_U_11
_atom_site_aniso_U_22
_atom_site_aniso_U_33
_atom_site_aniso_U_23
_atom_site_aniso_U_13
_atom_site_aniso_U_12
Cu1 0.01484(10) 0.01690(10) 0.01348(10) 0.00095(7) 0.00154(7) -0.00273(7)
N1 0.0168(6) 0.0179(6) 0.0141(6) 0.0010(5) 0.0005(5) -0.0013(5)
N2 0.0163(6) 0.0171(6) 0.0163(6) 0.0012(5) 0.0000(5) -0.0027(5)
N3 0.0186(6) 0.0149(6) 0.0141(6) 0.0002(5) 0.0018(5) -0.0013(5)
C1 0.0190(7) 0.0158(7) 0.0140(7) -0.0004(5) 0.0035(5) 0.0006(6)
C2 0.0202(7) 0.0158(7) 0.0183(7) 0.0002(6) 0.0041(6) -0.0031(6)
C3 0.0177(7) 0.0184(7) 0.0160(7) -0.0014(6) 0.0030(6) -0.0041(6)
C4 0.0263(8) 0.0204(8) 0.0197(8) 0.0046(6) 0.0000(6) 0.0000(6)
C5 0.0195(8) 0.0266(9) 0.0307(9) 0.0048(7) -0.0013(7) -0.0084(7)
C6 0.0162(7) 0.0162(7) 0.0138(7) 0.0021(5) -0.0013(5) -0.0006(5)
C7 0.0189(7) 0.0177(7) 0.0156(7) 0.0012(6) 0.0006(6) 0.0014(6)
C8 0.0177(8) 0.0233(8) 0.0260(9) 0.0016(7) 0.0001(6) 0.0015(6)
C9 0.0220(8) 0.0235(8) 0.0250(9) -0.0004(7) -0.0074(7) -0.0018(6)
C10 0.0297(9) 0.0191(8) 0.0164(7) -0.0023(6) -0.0021(6) 0.0010(7)
C11 0.0214(8) 0.0178(7) 0.0157(7) 0.0014(6) 0.0019(6) 0.0014(6)
C12 0.0147(7) 0.0197(7) 0.0168(7) 0.0017(6) 0.0002(6) -0.0040(6)
C13 0.0196(7) 0.0208(8) 0.0163(7) 0.0012(6) 0.0021(6) -0.0016(6)
C14 0.0171(7) 0.0232(8) 0.0233(8) 0.0024(6) 0.0022(6) 0.0009(6)
C15 0.0170(7) 0.0240(8) 0.0204(8) 0.0045(6) -0.0015(6) -0.0042(6)
C16 0.0199(8) 0.0256(8) 0.0162(7) -0.0009(6) -0.0005(6) -0.0072(6)
C17 0.0175(7) 0.0198(7) 0.0173(7) -0.0015(6) 0.0002(6) -0.0047(6)
C18 0.0255(8) 0.0219(8) 0.0184(8) -0.0016(6) 0.0034(6) 0.0026(6)
C19 0.0284(10) 0.0406(12) 0.0501(14) -0.0122(10) -0.0130(9) -0.0027(9)
C20 0.0253(9) 0.0259(9) 0.0240(9) -0.0041(7) 0.0067(7) 0.0023(7)
C21 0.0345(10) 0.0295(9) 0.0200(8) -0.0018(7) 0.0020(7) 0.0074(8)
C22 0.0280(9) 0.0321(10) 0.0262(9) 0.0081(8) -0.0062(7) -0.0014(8)
C23 0.0239(8) 0.0280(9) 0.0248(9) -0.0076(7) -0.0011(7) -0.0001(7)
C24 0.0171(7) 0.0158(7) 0.0132(7) 0.0015(5) 0.0009(5) -0.0015(5)
C25 0.0212(8) 0.0155(7) 0.0149(7) 0.0016(5) 0.0057(6) -0.0012(6)
C26 0.0245(8) 0.0206(8) 0.0174(7) -0.0029(6) 0.0049(6) -0.0036(6)
C27 0.0377(10) 0.0231(8) 0.0217(8) -0.0065(7) 0.0080(7) -0.0061(7)
C28 0.0452(11) 0.0209(8) 0.0253(9) -0.0025(7) 0.0161(8) 0.0022(8)
C29 0.0312(9) 0.0220(8) 0.0302(10) 0.0031(7) 0.0146(8) 0.0058(7)
C30 0.0207(8) 0.0200(8) 0.0236(8) 0.0030(6) 0.0074(6) -0.0005(6)
C31 0.0162(7) 0.0157(7) 0.0172(7) -0.0001(5) 0.0025(5) -0.0025(5)
C32 0.0241(8) 0.0226(8) 0.0172(7) 0.0006(6) 0.0021(6) -0.0037(6)
C33 0.0298(9) 0.0292(9) 0.0210(8) -0.0048(7) -0.0008(7) -0.0087(7)
C34 0.0257(9) 0.0243(9) 0.0308(9) -0.0033(7) 0.0033(7) -0.0086(7)
C35 0.0256(8) 0.0199(8) 0.0270(9) 0.0025(7) 0.0084(7) -0.0051(6)
C36 0.0222(8) 0.0194(7) 0.0178(7) 0.0006(6) 0.0050(6) -0.0024(6)
O1 0.0396(8) 0.0236(7) 0.0335(8) -0.0046(5) 0.0168(6) -0.0029(6)
C37 0.084(2) 0.0342(12) 0.0334(12) 0.0005(9) 0.0298(13) -0.0036(12)
C38 0.0421(12) 0.0395(11) 0.0218(9) 0.0016(8) 0.0022(8) -0.0057(9)
C39 0.0237(8) 0.0257(9) 0.0227(9) -0.0034(7) 0.0025(7) -0.0013(7)
C40 0.0288(9) 0.0245(9) 0.0239(9) 0.0000(7) 0.0091(7) 0.0014(7)

_geom_special_details            
;
 All esds (except the esd in the dihedral angle between two l.s. planes)
 are estimated using the full covariance matrix.  The cell esds are taken
 into account individually in the estimation of esds in distances, angles
 and torsion angles; correlations between esds in cell parameters are only
 used when they are defined by crystal symmetry.  An approximate (isotropic)
 treatment of cell esds is used for estimating esds involving l.s. planes.
;

_exptl_special_details           
; 
One distinct cell was identified using APEX3 (Bruker, 2016).  Eight 
frame series were integrated and filtered for statistical outliers 
using SAINT (Bruker, 2016) then corrected for absorption by 
integration using SAINT/SADABS v2014/2 (Bruker, 2016) to sort, merge, 
and scale the combined data.  No decay correction was applied.    
;

loop_
_exptl_crystal_face_index_h
_exptl_crystal_face_index_k
_exptl_crystal_face_index_l
_exptl_crystal_face_perp_dist
1.00 1.00 -1.00 0.1070
1.00 0.00 1.00 0.1440
-1.00 0.00 -1.00 0.1290
1.00 0.00 -1.00 0.0720
-1.00 0.00 1.00 0.0660
2.00 0.00 -1.00 0.0840
0.00 -1.00 -2.00 0.1040
0.00 -1.00 -1.00 0.1190
-1.00 2.00 2.00 0.1540
-1.00 1.00 1.00 0.1130
0.00 -2.00 -1.00 0.1370
1.00 -2.00 -1.00 0.1450
1.00 0.00 -2.00 0.0740
-2.00 1.00 2.00 0.0880
0.00 1.00 0.00 0.1310
3.00 -1.00 1.00 0.0940
1.00 -2.00 3.00 0.1150
0.00 0.00 1.00 0.1820
1.00 -1.00 3.00 0.1170

loop_
_geom_bond_atom_site_label_1
_geom_bond_atom_site_label_2
_geom_bond_distance
_geom_bond_site_symmetry_2
_geom_bond_publ_flag
Cu1 N3 1.8940(14) . ?
Cu1 N2 1.9115(14) . ?
Cu1 N1 1.9874(14) . ?
N1 C1 1.318(2) . ?
N1 C6 1.421(2) . ?
N2 C3 1.331(2) . ?
N2 C12 1.434(2) . ?
N3 C24 1.292(2) . ?
N3 H3 0.90(2) . ?
C1 C2 1.411(2) . ?
C1 C4 1.517(2) . ?
C2 C3 1.405(2) . ?
C2 H2 0.9500 . ?
C3 C5 1.522(2) . ?
C4 H4A 0.9800 . ?
C4 H4B 0.9800 . ?
C4 H4C 0.9800 . ?
C5 H5A 0.9800 . ?
C5 H5B 0.9800 . ?
C5 H5C 0.9800 . ?
C6 C7 1.401(2) . ?
C6 C11 1.404(2) . ?
C7 C8 1.399(2) . ?
C7 C18 1.502(2) . ?
C8 C9 1.389(3) . ?
C8 H8 0.9500 . ?
C9 C10 1.389(3) . ?
C9 C19 1.512(3) . ?
C10 C11 1.391(2) . ?
C10 H10 0.9500 . ?
C11 C20 1.504(2) . ?
C12 C13 1.401(2) . ?
C12 C17 1.405(2) . ?
C13 C14 1.395(2) . ?
C13 C21 1.503(2) . ?
C14 C15 1.393(2) . ?
C14 H14 0.9500 . ?
C15 C16 1.390(3) . ?
C15 C22 1.506(2) . ?
C16 C17 1.396(2) . ?
C16 H16 0.9500 . ?
C17 C23 1.505(2) . ?
C18 H18A 0.9800 . ?
C18 H18B 0.9800 . ?
C18 H18C 0.9800 . ?
C19 H19A 0.9800 . ?
C19 H19B 0.9800 . ?
C19 H19C 0.9800 . ?
C20 H20A 0.9800 . ?
C20 H20B 0.9800 . ?
C20 H20C 0.9800 . ?
C21 H21A 0.9800 . ?
C21 H21B 0.9800 . ?
C21 H21C 0.9800 . ?
C22 H22A 0.9800 . ?
C22 H22B 0.9800 . ?
C22 H22C 0.9800 . ?
C23 H23A 0.9800 . ?
C23 H23B 0.9800 . ?
C23 H23C 0.9800 . ?
C24 C25 1.482(2) . ?
C24 C31 1.488(2) . ?
C25 C26 1.394(2) . ?
C25 C30 1.402(2) . ?
C26 C27 1.389(2) . ?
C26 H26 0.9500 . ?
C27 C28 1.388(3) . ?
C27 H27 0.9500 . ?
C28 C29 1.385(3) . ?
C28 H28 0.9500 . ?
C29 C30 1.392(2) . ?
C29 H29 0.9500 . ?
C30 H30 0.9500 . ?
C31 C32 1.392(2) . ?
C31 C36 1.397(2) . ?
C32 C33 1.392(2) . ?
C32 H32 0.9500 . ?
C33 C34 1.387(3) . ?
C33 H33 0.9500 . ?
C34 C35 1.391(3) . ?
C34 H34 0.9500 . ?
C35 C36 1.390(2) . ?
C35 H35 0.9500 . ?
C36 H36 0.9500 . ?
O1 C37 1.407(3) . ?
O1 C40 1.434(2) . ?
C37 C38 1.527(3) . ?
C37 H37A 0.9900 . ?
C37 H37B 0.9900 . ?
C38 C39 1.534(3) . ?
C38 H38A 0.9900 . ?
C38 H38B 0.9900 . ?
C39 C40 1.510(3) . ?
C39 H39A 0.9900 . ?
C39 H39B 0.9900 . ?
C40 H40A 0.9900 . ?
C40 H40B 0.9900 . ?

loop_
_geom_angle_atom_site_label_1
_geom_angle_atom_site_label_2
_geom_angle_atom_site_label_3
_geom_angle
_geom_angle_site_symmetry_1
_geom_angle_site_symmetry_3
_geom_angle_publ_flag
N3 Cu1 N2 151.02(6) . . ?
N3 Cu1 N1 111.32(6) . . ?
N2 Cu1 N1 97.53(6) . . ?
C1 N1 C6 121.13(14) . . ?
C1 N1 Cu1 122.60(11) . . ?
C6 N1 Cu1 115.78(10) . . ?
C3 N2 C12 119.11(14) . . ?
C3 N2 Cu1 122.87(11) . . ?
C12 N2 Cu1 117.99(10) . . ?
C24 N3 Cu1 132.68(12) . . ?
C24 N3 H3 109.4(14) . . ?
Cu1 N3 H3 116.9(14) . . ?
N1 C1 C2 123.07(15) . . ?
N1 C1 C4 119.52(15) . . ?
C2 C1 C4 117.40(14) . . ?
C3 C2 C1 129.06(15) . . ?
C3 C2 H2 115.5 . . ?
C1 C2 H2 115.5 . . ?
N2 C3 C2 124.55(15) . . ?
N2 C3 C5 119.27(15) . . ?
C2 C3 C5 116.18(15) . . ?
C1 C4 H4A 109.5 . . ?
C1 C4 H4B 109.5 . . ?
H4A C4 H4B 109.5 . . ?
C1 C4 H4C 109.5 . . ?
H4A C4 H4C 109.5 . . ?
H4B C4 H4C 109.5 . . ?
C3 C5 H5A 109.5 . . ?
C3 C5 H5B 109.5 . . ?
H5A C5 H5B 109.5 . . ?
C3 C5 H5C 109.5 . . ?
H5A C5 H5C 109.5 . . ?
H5B C5 H5C 109.5 . . ?
C7 C6 C11 120.06(15) . . ?
C7 C6 N1 120.64(14) . . ?
C11 C6 N1 118.95(14) . . ?
C8 C7 C6 119.00(15) . . ?
C8 C7 C18 120.92(15) . . ?
C6 C7 C18 120.09(15) . . ?
C9 C8 C7 121.74(16) . . ?
C9 C8 H8 119.1 . . ?
C7 C8 H8 119.1 . . ?
C8 C9 C10 118.17(16) . . ?
C8 C9 C19 121.32(18) . . ?
C10 C9 C19 120.51(18) . . ?
C9 C10 C11 122.01(16) . . ?
C9 C10 H10 119.0 . . ?
C11 C10 H10 119.0 . . ?
C10 C11 C6 118.99(16) . . ?
C10 C11 C20 121.27(16) . . ?
C6 C11 C20 119.73(15) . . ?
C13 C12 C17 120.11(15) . . ?
C13 C12 N2 119.59(15) . . ?
C17 C12 N2 120.17(15) . . ?
C14 C13 C12 119.25(16) . . ?
C14 C13 C21 120.33(16) . . ?
C12 C13 C21 120.42(15) . . ?
C15 C14 C13 121.84(16) . . ?
C15 C14 H14 119.1 . . ?
C13 C14 H14 119.1 . . ?
C16 C15 C14 117.75(16) . . ?
C16 C15 C22 121.00(17) . . ?
C14 C15 C22 121.24(17) . . ?
C15 C16 C17 122.44(16) . . ?
C15 C16 H16 118.8 . . ?
C17 C16 H16 118.8 . . ?
C16 C17 C12 118.59(16) . . ?
C16 C17 C23 120.72(16) . . ?
C12 C17 C23 120.67(15) . . ?
C7 C18 H18A 109.5 . . ?
C7 C18 H18B 109.5 . . ?
H18A C18 H18B 109.5 . . ?
C7 C18 H18C 109.5 . . ?
H18A C18 H18C 109.5 . . ?
H18B C18 H18C 109.5 . . ?
C9 C19 H19A 109.5 . . ?
C9 C19 H19B 109.5 . . ?
H19A C19 H19B 109.5 . . ?
C9 C19 H19C 109.5 . . ?
H19A C19 H19C 109.5 . . ?
H19B C19 H19C 109.5 . . ?
C11 C20 H20A 109.5 . . ?
C11 C20 H20B 109.5 . . ?
H20A C20 H20B 109.5 . . ?
C11 C20 H20C 109.5 . . ?
H20A C20 H20C 109.5 . . ?
H20B C20 H20C 109.5 . . ?
C13 C21 H21A 109.5 . . ?
C13 C21 H21B 109.5 . . ?
H21A C21 H21B 109.5 . . ?
C13 C21 H21C 109.5 . . ?
H21A C21 H21C 109.5 . . ?
H21B C21 H21C 109.5 . . ?
C15 C22 H22A 109.5 . . ?
C15 C22 H22B 109.5 . . ?
H22A C22 H22B 109.5 . . ?
C15 C22 H22C 109.5 . . ?
H22A C22 H22C 109.5 . . ?
H22B C22 H22C 109.5 . . ?
C17 C23 H23A 109.5 . . ?
C17 C23 H23B 109.5 . . ?
H23A C23 H23B 109.5 . . ?
C17 C23 H23C 109.5 . . ?
H23A C23 H23C 109.5 . . ?
H23B C23 H23C 109.5 . . ?
N3 C24 C25 120.25(14) . . ?
N3 C24 C31 120.83(14) . . ?
C25 C24 C31 118.89(14) . . ?
C26 C25 C30 119.43(16) . . ?
C26 C25 C24 120.08(15) . . ?
C30 C25 C24 120.47(15) . . ?
C27 C26 C25 120.18(17) . . ?
C27 C26 H26 119.9 . . ?
C25 C26 H26 119.9 . . ?
C28 C27 C26 120.31(18) . . ?
C28 C27 H27 119.8 . . ?
C26 C27 H27 119.8 . . ?
C29 C28 C27 119.82(17) . . ?
C29 C28 H28 120.1 . . ?
C27 C28 H28 120.1 . . ?
C28 C29 C30 120.45(18) . . ?
C28 C29 H29 119.8 . . ?
C30 C29 H29 119.8 . . ?
C29 C30 C25 119.78(17) . . ?
C29 C30 H30 120.1 . . ?
C25 C30 H30 120.1 . . ?
C32 C31 C36 119.60(15) . . ?
C32 C31 C24 118.92(14) . . ?
C36 C31 C24 121.49(15) . . ?
C33 C32 C31 120.14(16) . . ?
C33 C32 H32 119.9 . . ?
C31 C32 H32 119.9 . . ?
C34 C33 C32 120.05(17) . . ?
C34 C33 H33 120.0 . . ?
C32 C33 H33 120.0 . . ?
C33 C34 C35 120.15(17) . . ?
C33 C34 H34 119.9 . . ?
C35 C34 H34 119.9 . . ?
C36 C35 C34 119.92(16) . . ?
C36 C35 H35 120.0 . . ?
C34 C35 H35 120.0 . . ?
C35 C36 C31 120.13(16) . . ?
C35 C36 H36 119.9 . . ?
C31 C36 H36 119.9 . . ?
C37 O1 C40 109.56(16) . . ?
O1 C37 C38 108.14(18) . . ?
O1 C37 H37A 110.1 . . ?
C38 C37 H37A 110.1 . . ?
O1 C37 H37B 110.1 . . ?
C38 C37 H37B 110.1 . . ?
H37A C37 H37B 108.4 . . ?
C37 C38 C39 101.96(17) . . ?
C37 C38 H38A 111.4 . . ?
C39 C38 H38A 111.4 . . ?
C37 C38 H38B 111.4 . . ?
C39 C38 H38B 111.4 . . ?
H38A C38 H38B 109.2 . . ?
C40 C39 C38 101.93(16) . . ?
C40 C39 H39A 111.4 . . ?
C38 C39 H39A 111.4 . . ?
C40 C39 H39B 111.4 . . ?
C38 C39 H39B 111.4 . . ?
H39A C39 H39B 109.2 . . ?
O1 C40 C39 105.32(14) . . ?
O1 C40 H40A 110.7 . . ?
C39 C40 H40A 110.7 . . ?
O1 C40 H40B 110.7 . . ?
C39 C40 H40B 110.7 . . ?
H40A C40 H40B 108.8 . . ?

loop_
_geom_hbond_atom_site_label_D
_geom_hbond_atom_site_label_H
_geom_hbond_atom_site_label_A
_geom_hbond_distance_DH
_geom_hbond_distance_HA
_geom_hbond_distance_DA
_geom_hbond_angle_DHA
_geom_hbond_site_symmetry_A
_geom_hbond_publ_flag
N3 H3 O1 0.90(2) 2.04(2) 2.933(2) 170(2) . yes

_refine_diff_density_max         0.979
_refine_diff_density_min         -0.903
_refine_diff_density_rms         0.082

_shelx_res_file                  
;
TITL Me3NNCu_NHCPh2_a.res in P2(1)/n
    Me3NNCu_NHCPh2_a.res
    created by SHELXL-2017/1 at 11:36:56 on 27-Sep-2018
REM Old TITL Me3NNCu_NHCPh2 in P2(1)/n
REM SHELXT solution in P2(1)/n
REM R1 0.097,  Rweak 0.003,  Alpha 0.048,  Orientation as input
REM Formula found by SHELXT:  C40 Cu N3 O
CELL  0.71073  11.7832  12.9552  22.9177   90.000   94.780   90.000
ZERR    4.000   0.0011   0.0012   0.0021    0.000    0.003    0.000
LATT  1
SYMM 1/2-X, 1/2+Y, 1/2-Z
SFAC C H CU N O
UNIT 160 192 4 12 4
TEMP -173.120
SIZE 0.144 0.306 0.361
L.S. 20
BOND $H
LIST 4
ACTA
HTAB
HTAB N3 O1
OMIT 1   0   1
FMAP 2
PLAN 20
WGHT    0.063200    2.408100
FVAR       0.39249
CU1   3    0.343219    0.240646    0.605267    11.00000    0.01484    0.01690 =
         0.01348    0.00095    0.00154   -0.00273
N1    4    0.406511    0.146857    0.668458    11.00000    0.01683    0.01789 =
         0.01406    0.00097    0.00049   -0.00129
N2    4    0.198817    0.174355    0.590235    11.00000    0.01631    0.01715 =
         0.01634    0.00123   -0.00003   -0.00269
N3    4    0.445302    0.349738    0.592574    11.00000    0.01855    0.01486 =
         0.01406    0.00020    0.00184   -0.00127
H3    2    0.435796    0.408798    0.611999    11.00000   -1.50000
C1    1    0.351368    0.064771    0.685001    11.00000    0.01901    0.01584 =
         0.01400   -0.00041    0.00346    0.00064
C2    1    0.242833    0.035985    0.659535    11.00000    0.02019    0.01584 =
         0.01827    0.00019    0.00415   -0.00305
AFIX  43
H2    2    0.214635   -0.028019    0.672489    11.00000   -1.20000
AFIX   0
C3    1    0.170619    0.088730    0.617700    11.00000    0.01771    0.01842 =
         0.01604   -0.00144    0.00296   -0.00412
C4    1    0.404431   -0.002144    0.734292    11.00000    0.02628    0.02042 =
         0.01973    0.00458    0.00005   -0.00005
AFIX 137
H4A   2    0.359580   -0.065422    0.736945    11.00000   -1.50000
H4B   2    0.405466    0.035767    0.771336    11.00000   -1.50000
H4C   2    0.482529   -0.020009    0.726440    11.00000   -1.50000
AFIX   0
C5    1    0.051887    0.043661    0.604736    11.00000    0.01950    0.02663 =
         0.03071    0.00482   -0.00132   -0.00845
AFIX 137
H5A   2    0.042570   -0.016039    0.630160    11.00000   -1.50000
H5B   2    0.041832    0.021902    0.563676    11.00000   -1.50000
H5C   2   -0.005181    0.096104    0.612025    11.00000   -1.50000
AFIX   0
C6    1    0.508472    0.180684    0.700255    11.00000    0.01620    0.01621 =
         0.01380    0.00206   -0.00130   -0.00057
C7    1    0.615021    0.154368    0.681675    11.00000    0.01888    0.01765 =
         0.01557    0.00116    0.00057    0.00142
C8    1    0.712761    0.200340    0.709136    11.00000    0.01773    0.02327 =
         0.02596    0.00157    0.00012    0.00147
AFIX  43
H8    2    0.785045    0.183010    0.696400    11.00000   -1.20000
AFIX   0
C9    1    0.706920    0.270649    0.754525    11.00000    0.02201    0.02353 =
         0.02497   -0.00043   -0.00743   -0.00175
C10   1    0.600569    0.293295    0.773242    11.00000    0.02968    0.01905 =
         0.01644   -0.00229   -0.00208    0.00104
AFIX  43
H10   2    0.595627    0.339817    0.804972    11.00000   -1.20000
AFIX   0
C11   1    0.501088    0.249927    0.746939    11.00000    0.02139    0.01781 =
         0.01569    0.00139    0.00188    0.00139
C12   1    0.116558    0.221705    0.549008    11.00000    0.01470    0.01968 =
         0.01675    0.00171    0.00020   -0.00397
C13   1    0.052110    0.305328    0.566610    11.00000    0.01960    0.02084 =
         0.01630    0.00123    0.00215   -0.00165
C14   1   -0.021712    0.355780    0.525220    11.00000    0.01715    0.02316 =
         0.02327    0.00236    0.00218    0.00086
AFIX  43
H14   2   -0.064288    0.413213    0.537121    11.00000   -1.20000
AFIX   0
C15   1   -0.034737    0.324309    0.466945    11.00000    0.01697    0.02404 =
         0.02042    0.00450   -0.00151   -0.00420
C16   1    0.029225    0.240455    0.450780    11.00000    0.01989    0.02559 =
         0.01619   -0.00086   -0.00049   -0.00720
AFIX  43
H16   2    0.020545    0.217436    0.411302    11.00000   -1.20000
AFIX   0
C17   1    0.105759    0.188796    0.490408    11.00000    0.01750    0.01981 =
         0.01734   -0.00149    0.00016   -0.00471
C18   1    0.623253    0.077648    0.633069    11.00000    0.02550    0.02185 =
         0.01839   -0.00157    0.00337    0.00263
AFIX 137
H18A  2    0.702274    0.073604    0.622886    11.00000   -1.50000
H18B  2    0.574139    0.099637    0.598703    11.00000   -1.50000
H18C  2    0.598718    0.009646    0.645904    11.00000   -1.50000
AFIX   0
C19   1    0.812795    0.322085    0.782828    11.00000    0.02836    0.04063 =
         0.05009   -0.01219   -0.01300   -0.00271
AFIX 137
H19A  2    0.796060    0.394420    0.791225    11.00000   -1.50000
H19B  2    0.873580    0.318799    0.756190    11.00000   -1.50000
H19C  2    0.837364    0.286376    0.819414    11.00000   -1.50000
AFIX   0
C20   1    0.386415    0.277146    0.766930    11.00000    0.02527    0.02592 =
         0.02404   -0.00408    0.00673    0.00232
AFIX 137
H20A  2    0.396167    0.325757    0.799729    11.00000   -1.50000
H20B  2    0.348981    0.214402    0.779562    11.00000   -1.50000
H20C  2    0.339397    0.309012    0.734523    11.00000   -1.50000
AFIX   0
C21   1    0.063755    0.341399    0.629137    11.00000    0.03452    0.02955 =
         0.02001   -0.00181    0.00202    0.00736
AFIX 137
H21A  2    0.011274    0.398912    0.633854    11.00000   -1.50000
H21B  2    0.142119    0.364348    0.639435    11.00000   -1.50000
H21C  2    0.045466    0.284462    0.654902    11.00000   -1.50000
AFIX   0
C22   1   -0.113650    0.380410    0.422574    11.00000    0.02802    0.03214 =
         0.02622    0.00812   -0.00619   -0.00139
AFIX 137
H22A  2   -0.071027    0.403192    0.389965    11.00000   -1.50000
H22B  2   -0.146122    0.440581    0.441053    11.00000   -1.50000
H22C  2   -0.175138    0.333955    0.407840    11.00000   -1.50000
AFIX   0
C23   1    0.177727    0.101765    0.470410    11.00000    0.02392    0.02798 =
         0.02477   -0.00763   -0.00110   -0.00008
AFIX 137
H23A  2    0.174597    0.101444    0.427544    11.00000   -1.50000
H23B  2    0.148722    0.035970    0.484147    11.00000   -1.50000
H23C  2    0.256723    0.111211    0.486516    11.00000   -1.50000
AFIX   0
C24   1    0.540134    0.353484    0.568111    11.00000    0.01706    0.01575 =
         0.01320    0.00154    0.00093   -0.00149
C25   1    0.570121    0.270390    0.527706    11.00000    0.02121    0.01549 =
         0.01487    0.00157    0.00574   -0.00119
C26   1    0.484606    0.211774    0.497965    11.00000    0.02453    0.02058 =
         0.01741   -0.00289    0.00494   -0.00358
AFIX  43
H26   2    0.406911    0.227652    0.501921    11.00000   -1.20000
AFIX   0
C27   1    0.512659    0.130189    0.462549    11.00000    0.03771    0.02308 =
         0.02167   -0.00651    0.00801   -0.00608
AFIX  43
H27   2    0.454037    0.090200    0.442569    11.00000   -1.20000
AFIX   0
C28   1    0.625970    0.106823    0.456218    11.00000    0.04521    0.02091 =
         0.02527   -0.00253    0.01614    0.00220
AFIX  43
H28   2    0.644868    0.050304    0.432456    11.00000   -1.20000
AFIX   0
C29   1    0.711372    0.166130    0.484635    11.00000    0.03123    0.02198 =
         0.03024    0.00309    0.01463    0.00581
AFIX  43
H29   2    0.788858    0.150800    0.479768    11.00000   -1.20000
AFIX   0
C30   1    0.684435    0.248077    0.520292    11.00000    0.02066    0.02003 =
         0.02358    0.00301    0.00735   -0.00052
AFIX  43
H30   2    0.743335    0.288731    0.539532    11.00000   -1.20000
AFIX   0
C31   1    0.622655    0.438908    0.581480    11.00000    0.01622    0.01567 =
         0.01720   -0.00014    0.00248   -0.00249
C32   1    0.658337    0.460032    0.639687    11.00000    0.02407    0.02261 =
         0.01719    0.00056    0.00215   -0.00366
AFIX  43
H32   2    0.629844    0.420244    0.670079    11.00000   -1.20000
AFIX   0
C33   1    0.735653    0.539305    0.653451    11.00000    0.02975    0.02915 =
         0.02097   -0.00479   -0.00077   -0.00871
AFIX  43
H33   2    0.760392    0.553164    0.693193    11.00000   -1.20000
AFIX   0
C34   1    0.776622    0.598093    0.609200    11.00000    0.02573    0.02427 =
         0.03078   -0.00328    0.00334   -0.00861
AFIX  43
H34   2    0.829000    0.652486    0.618701    11.00000   -1.20000
AFIX   0
C35   1    0.741209    0.577606    0.550953    11.00000    0.02563    0.01992 =
         0.02699    0.00254    0.00838   -0.00514
AFIX  43
H35   2    0.768971    0.618249    0.520708    11.00000   -1.20000
AFIX   0
C36   1    0.665137    0.497582    0.537035    11.00000    0.02224    0.01937 =
         0.01780    0.00061    0.00499   -0.00241
AFIX  43
H36   2    0.641997    0.482772    0.497215    11.00000   -1.20000
AFIX   0
O1    5    0.392539    0.547986    0.645886    11.00000    0.03956    0.02361 =
         0.03353   -0.00456    0.01676   -0.00289
C37   1    0.385841    0.552738    0.706817    11.00000    0.08396    0.03416 =
         0.03342    0.00047    0.02981   -0.00359
AFIX  23
H37A  2    0.438321    0.501711    0.726702    11.00000   -1.20000
H37B  2    0.307417    0.536690    0.716465    11.00000   -1.20000
AFIX   0
C38   1    0.418705    0.661656    0.727262    11.00000    0.04208    0.03951 =
         0.02179    0.00159    0.00222   -0.00570
AFIX  23
H38A  2    0.499026    0.664763    0.743717    11.00000   -1.20000
H38B  2    0.368750    0.686800    0.756886    11.00000   -1.20000
AFIX   0
C39   1    0.400569    0.723497    0.670181    11.00000    0.02367    0.02574 =
         0.02274   -0.00340    0.00250   -0.00129
AFIX  23
H39A  2    0.320509    0.746445    0.662855    11.00000   -1.20000
H39B  2    0.451394    0.784398    0.670716    11.00000   -1.20000
AFIX   0
C40   1    0.431224    0.645240    0.625243    11.00000    0.02885    0.02453 =
         0.02386    0.00000    0.00906    0.00141
AFIX  23
H40A  2    0.392838    0.661708    0.586281    11.00000   -1.20000
H40B  2    0.514543    0.644003    0.622244    11.00000   -1.20000
REM #####
AFIX   0
HKLF 4


REM  Me3NNCu_NHCPh2_a.res in P2(1)/n
REM R1 =  0.0433 for    8417 Fo > 4sig(Fo)  and  0.0626 for all   10763 data
REM    417 parameters refined using      0 restraints

END

WGHT      0.0632      2.4081

REM Instructions for potential hydrogen bonds
HTAB N3 O1

REM Highest difference peak  0.979,  deepest hole -0.903,  1-sigma level  0.082
Q1    1   0.4616  0.5652  0.7212  11.00000  0.05    0.98
Q2    1   0.3407  0.3017  0.6043  11.00000  0.05    0.72
Q3    1   0.2658  0.2383  0.5995  11.00000  0.05    0.59
Q4    1   0.7003  0.5368  0.5432  11.00000  0.05    0.49
Q5    1   0.5834  0.3990  0.5735  11.00000  0.05    0.47
Q6    1   0.6251  0.2618  0.5234  11.00000  0.05    0.46
Q7    1   0.4165  0.2352  0.6077  11.00000  0.05    0.45
Q8    1   0.1213  0.0601  0.6109  11.00000  0.05    0.44
Q9    1   0.5530  0.2710  0.7582  11.00000  0.05    0.43
Q10   1   0.0164  0.2940  0.4535  11.00000  0.05    0.42
Q11   1   0.2966  0.0491  0.6688  11.00000  0.05    0.42
Q12   1   0.4742  0.2580  0.6865  11.00000  0.05    0.41
Q13   1   0.5724  0.1243  0.4621  11.00000  0.05    0.41
Q14   1   0.7571  0.2844  0.7731  11.00000  0.05    0.40
Q15   1   0.3382  0.1633  0.6056  11.00000  0.05    0.39
Q16   1   0.6570  0.2708  0.7700  11.00000  0.05    0.38
Q17   1   0.4257  0.5363  0.6743  11.00000  0.05    0.37
Q18   1   0.2881  0.2975  0.5973  11.00000  0.05    0.37
Q19   1  -0.0221  0.2721  0.4588  11.00000  0.05    0.37
Q20   1   0.4810  0.6421  0.7232  11.00000  0.05    0.36
;
_shelx_res_checksum              3318
####################################################################### 
# 
# This file contains crystal structure data downloaded from the 
# Cambridge Structural Database (CSD) hosted by the Cambridge 
# Crystallographic Data Centre (CCDC).
# 
# Full information about CCDC data access policies and citation 
# guidelines are available at http://www.ccdc.cam.ac.uk/access/V1 
# 
# Audit and citation data items may have been added by the CCDC. 
# Please retain this information to preserve the provenance of 
# this file and to allow appropriate attribution of the data. 
# 
#######################################################################

data_P21n_a_CCDC1
_audit_block_doi                 10.5517/ccdc.csd.cc239b1t
_database_code_depnum_ccdc_archive 'CCDC 1945375'
loop_
_audit_author_name
_audit_author_address
'Jeffery A. Bertke'
;Georgetown University
United States of America
;
_audit_update_record             
;
2019-08-03 deposited with the CCDC.	2021-11-23 downloaded from the CCDC.
;

_audit_creation_method           SHELXL-2017/1
_shelx_SHELXL_version_number     2017/1
_chemical_name_systematic        ?
_chemical_name_common            ?
_chemical_melting_point          ?
_chemical_formula_moiety         'C30 H24 Cl4 Cu N3'
_chemical_formula_sum            'C30 H24 Cl4 Cu N3'
_chemical_formula_weight         631.86

loop_
_atom_type_symbol
_atom_type_description
_atom_type_scat_dispersion_real
_atom_type_scat_dispersion_imag
_atom_type_scat_source
C C 0.0033 0.0016 'International Tables Vol C Tables 4.2.6.8 and 6.1.1.4'
H H 0.0000 0.0000 'International Tables Vol C Tables 4.2.6.8 and 6.1.1.4'
Cl Cl 0.1484 0.1585 'International Tables Vol C Tables 4.2.6.8 and 6.1.1.4'
Cu Cu 0.3201 1.2651 'International Tables Vol C Tables 4.2.6.8 and 6.1.1.4'
N N 0.0061 0.0033 'International Tables Vol C Tables 4.2.6.8 and 6.1.1.4'

_space_group_crystal_system      monoclinic
_space_group_IT_number           14
_space_group_name_H-M_alt        'P 21/n'
_space_group_name_Hall           '-P 2yn'

_shelx_space_group_comment       
;
The symmetry employed for this shelxl refinement is uniquely defined
by the following loop, which should always be used as a source of
symmetry information in preference to the above space-group names.
They are only intended as comments.
;

loop_
_space_group_symop_operation_xyz
'x, y, z'
'-x+1/2, y+1/2, -z+1/2'
'-x, -y, -z'
'x-1/2, -y-1/2, z-1/2'

_cell_length_a                   12.8807(5)
_cell_length_b                   15.5610(5)
_cell_length_c                   14.8263(6)
_cell_angle_alpha                90
_cell_angle_beta                 108.036(2)
_cell_angle_gamma                90
_cell_volume                     2825.71(19)
_cell_formula_units_Z            4
_cell_measurement_temperature    100(2)
_cell_measurement_reflns_used    9977
_cell_measurement_theta_min      2.25
_cell_measurement_theta_max      25.49
_exptl_crystal_description       prism
_exptl_crystal_colour            ?
_exptl_crystal_density_meas      ?
_exptl_crystal_density_method    'not measured'
_exptl_crystal_density_diffrn    1.485
_exptl_crystal_F_000             1288
_exptl_transmission_factor_min   ?
_exptl_transmission_factor_max   ?
_exptl_crystal_size_max          0.310
_exptl_crystal_size_mid          0.276
_exptl_crystal_size_min          0.118
_exptl_absorpt_coefficient_mu    1.176
_shelx_estimated_absorpt_T_min   0.712
_shelx_estimated_absorpt_T_max   0.874
_exptl_absorpt_correction_type   multi-scan
_exptl_absorpt_correction_T_min  0.5892
_exptl_absorpt_correction_T_max  0.7452
_exptl_absorpt_process_details   'SADABS V2016/2 (Bruker, 2016)'
_exptl_absorpt_special_details   ?
_diffrn_ambient_temperature      100(2)
_diffrn_radiation_wavelength     0.71073
_diffrn_radiation_type           MoK\a
_diffrn_radiation_source         'fine-focus sealed tube'
_diffrn_radiation_monochromator  'multilayer mirrors'
_diffrn_measurement_device       'Bruker APEX DUO/ApexII CCD'
_diffrn_measurement_method       'profile data from \f and \w scans'
_diffrn_detector_area_resol_mean ?
_diffrn_reflns_number            26800
_diffrn_reflns_av_unetI/netI     0.0210
_diffrn_reflns_av_R_equivalents  0.0285
_diffrn_reflns_limit_h_min       -14
_diffrn_reflns_limit_h_max       15
_diffrn_reflns_limit_k_min       -18
_diffrn_reflns_limit_k_max       18
_diffrn_reflns_limit_l_min       -17
_diffrn_reflns_limit_l_max       17
_diffrn_reflns_theta_min         1.834
_diffrn_reflns_theta_max         25.487
_diffrn_reflns_theta_full        25.242
_diffrn_measured_fraction_theta_max 0.991
_diffrn_measured_fraction_theta_full 1.000
_diffrn_reflns_Laue_measured_fraction_max 0.991
_diffrn_reflns_Laue_measured_fraction_full 1.000
_diffrn_reflns_point_group_measured_fraction_max 0.991
_diffrn_reflns_point_group_measured_fraction_full 1.000
_reflns_number_total             5209
_reflns_number_gt                4723
_reflns_threshold_expression     'I > 2\s(I)'
_reflns_Friedel_coverage         0.000
_reflns_Friedel_fraction_max     .
_reflns_Friedel_fraction_full    .

_reflns_special_details          
;
 Reflections were merged by SHELXL according to the crystal
 class for the calculation of statistics and refinement.
 
 _reflns_Friedel_fraction is defined as the number of unique
 Friedel pairs measured divided by the number that would be
 possible theoretically, ignoring centric projections and
 systematic absences.
;

_computing_data_collection       'APEX3 V2016.5-0 (Bruker, 2016)'
_computing_cell_refinement       'SAINT V8.37A (Bruker, 2005)'
_computing_data_reduction        
; 
SAINT V8.37A, XPREP v2014/2, SADABS V2016/2 (Bruker, 2016) 
;
_computing_structure_solution    'SHELX-2014-5 (Sheldrick, 2015)'
_computing_structure_refinement  'SHELX-2018-1 (Sheldrick, 2015)'
_computing_molecular_graphics    'SHELXLE v932 (Hubschle, 2011)'
_computing_publication_material  'XCIF V2014-2 (Bruker, 2014)'

_refine_special_details          
; 
Structure was phased by intrinsic methods (Sheldrick, 2015).  Systematic 
conditions suggested the ambiguous space group.  The space group choice 
was confirmed by successful convergence of the full-matrix least-squares 
refinement on F^2^.  The final map had no significant features.  A final 
analysis of variance between observed and calculated structure factors 
showed little dependence on amplitude and resolution. 
;
_refine_ls_structure_factor_coef Fsqd
_refine_ls_matrix_type           full
_refine_ls_weighting_scheme      calc
_refine_ls_weighting_details     
'w=1/[\s^2^(Fo^2^)+(0.0248P)^2^+1.6714P] where P=(Fo^2^+2Fc^2^)/3'
_atom_sites_solution_primary     ?
_atom_sites_solution_secondary   ?
_atom_sites_solution_hydrogens   mixed
_refine_ls_hydrogen_treatment    mixed
_refine_ls_extinction_method     none
_refine_ls_extinction_coef       .
_refine_ls_number_reflns         5209
_refine_ls_number_parameters     348
_refine_ls_number_restraints     0
_refine_ls_R_factor_all          0.0260
_refine_ls_R_factor_gt           0.0222
_refine_ls_wR_factor_ref         0.0570
_refine_ls_wR_factor_gt          0.0552
_refine_ls_goodness_of_fit_ref   1.038
_refine_ls_restrained_S_all      1.038
_refine_ls_shift/su_max          0.001
_refine_ls_shift/su_mean         0.000

loop_
_atom_site_label
_atom_site_type_symbol
_atom_site_fract_x
_atom_site_fract_y
_atom_site_fract_z
_atom_site_U_iso_or_equiv
_atom_site_adp_type
_atom_site_occupancy
_atom_site_site_symmetry_order
_atom_site_calc_flag
_atom_site_refinement_flags_posn
_atom_site_refinement_flags_adp
_atom_site_refinement_flags_occupancy
_atom_site_disorder_assembly
_atom_site_disorder_group
Cu1 Cu 0.28582(2) 0.74121(2) 0.53319(2) 0.01256(6) Uani 1 1 d . . . . .
Cl1 Cl 0.46318(3) 0.88426(3) 0.49832(3) 0.02622(11) Uani 1 1 d . . . . .
Cl2 Cl 0.06871(3) 0.80960(3) 0.24775(3) 0.02331(10) Uani 1 1 d . . . . .
Cl3 Cl 0.36636(3) 0.80349(3) 0.79083(3) 0.02336(10) Uani 1 1 d . . . . .
Cl4 Cl 0.05165(3) 0.59771(3) 0.57186(3) 0.02145(10) Uani 1 1 d . . . . .
N1 N 0.22754(11) 0.83894(8) 0.44555(9) 0.0127(3) Uani 1 1 d . . . . .
N2 N 0.19474(11) 0.75430(8) 0.61192(9) 0.0130(3) Uani 1 1 d . . . . .
N3 N 0.40245(12) 0.68141(8) 0.50895(10) 0.0144(3) Uani 1 1 d . . . . .
H3 H 0.4673(17) 0.6905(12) 0.5449(14) 0.022 Uiso 1 1 d . U . . .
C1 C 0.15253(13) 0.89126(10) 0.45849(11) 0.0131(3) Uani 1 1 d . . . . .
C2 C 0.10348(13) 0.87998(10) 0.53046(11) 0.0138(3) Uani 1 1 d . . . . .
H2 H 0.049423 0.921350 0.530949 0.017 Uiso 1 1 calc R U . . .
C3 C 0.12208(13) 0.81733(9) 0.60123(11) 0.0124(3) Uani 1 1 d . . . . .
C4 C 0.11660(14) 0.97066(10) 0.39769(12) 0.0194(4) Uani 1 1 d . . . . .
H4A H 0.158224 0.975179 0.352636 0.029 Uiso 1 1 calc R U . . .
H4B H 0.129783 1.021760 0.438305 0.029 Uiso 1 1 calc R U . . .
H4C H 0.038563 0.966403 0.362810 0.029 Uiso 1 1 calc R U . . .
C5 C 0.05642(14) 0.82354(10) 0.66947(12) 0.0175(3) Uani 1 1 d . . . . .
H5A H 0.014062 0.770685 0.666295 0.026 Uiso 1 1 calc R U . . .
H5B H 0.006659 0.872725 0.652321 0.026 Uiso 1 1 calc R U . . .
H5C H 0.105904 0.831232 0.734087 0.026 Uiso 1 1 calc R U . . .
C6 C 0.26867(13) 0.84799(9) 0.36897(11) 0.0133(3) Uani 1 1 d . . . . .
C7 C 0.38012(14) 0.86309(10) 0.38385(12) 0.0174(3) Uani 1 1 d . . . . .
C8 C 0.42658(15) 0.86367(11) 0.31147(14) 0.0251(4) Uani 1 1 d . . . . .
H8 H 0.502850 0.872600 0.325067 0.030 Uiso 1 1 calc R U . . .
C9 C 0.36140(17) 0.85121(12) 0.21948(14) 0.0299(4) Uani 1 1 d . . . . .
H9 H 0.392298 0.852694 0.169038 0.036 Uiso 1 1 calc R U . . .
C10 C 0.25135(16) 0.83659(12) 0.20069(13) 0.0262(4) Uani 1 1 d . . . . .
H10 H 0.206166 0.828318 0.137186 0.031 Uiso 1 1 calc R U . . .
C11 C 0.20640(14) 0.83393(10) 0.27430(11) 0.0172(3) Uani 1 1 d . . . . .
C12 C 0.21105(13) 0.69579(10) 0.68746(11) 0.0132(3) Uani 1 1 d . . . . .
C13 C 0.29240(13) 0.70850(10) 0.77412(11) 0.0167(3) Uani 1 1 d . . . . .
C14 C 0.31710(15) 0.64787(11) 0.84604(12) 0.0232(4) Uani 1 1 d . . . . .
H14 H 0.373718 0.658321 0.903668 0.028 Uiso 1 1 calc R U . . .
C15 C 0.25835(16) 0.57177(11) 0.83305(13) 0.0252(4) Uani 1 1 d . . . . .
H15 H 0.274852 0.529677 0.881851 0.030 Uiso 1 1 calc R U . . .
C16 C 0.17588(15) 0.55708(11) 0.74928(13) 0.0212(4) Uani 1 1 d . . . . .
H16 H 0.134883 0.505295 0.740491 0.025 Uiso 1 1 calc R U . . .
C17 C 0.15342(13) 0.61834(10) 0.67825(11) 0.0155(3) Uani 1 1 d . . . . .
C18 C 0.40523(13) 0.63854(10) 0.43504(11) 0.0137(3) Uani 1 1 d . . . . .
C19 C 0.30041(13) 0.61381(9) 0.36468(11) 0.0144(3) Uani 1 1 d . . . . .
C20 C 0.28857(14) 0.61174(11) 0.26795(12) 0.0193(4) Uani 1 1 d . . . . .
H20 H 0.349474 0.623375 0.246579 0.023 Uiso 1 1 calc R U . . .
C21 C 0.18820(15) 0.59275(11) 0.20313(12) 0.0240(4) Uani 1 1 d . . . . .
H21 H 0.180231 0.592146 0.137256 0.029 Uiso 1 1 calc R U . . .
C22 C 0.09940(15) 0.57464(11) 0.23357(13) 0.0240(4) Uani 1 1 d . . . . .
H22 H 0.030612 0.561778 0.188711 0.029 Uiso 1 1 calc R U . . .
C23 C 0.11089(14) 0.57528(11) 0.32952(13) 0.0215(4) Uani 1 1 d . . . . .
H23 H 0.050126 0.562120 0.350538 0.026 Uiso 1 1 calc R U . . .
C24 C 0.21037(14) 0.59499(10) 0.39474(12) 0.0174(3) Uani 1 1 d . . . . .
H24 H 0.217646 0.595756 0.460484 0.021 Uiso 1 1 calc R U . . .
C25 C 0.51014(13) 0.61389(10) 0.42054(11) 0.0144(3) Uani 1 1 d . . . . .
C26 C 0.59826(13) 0.67063(11) 0.44590(11) 0.0164(3) Uani 1 1 d . . . . .
H26 H 0.589321 0.726377 0.468547 0.020 Uiso 1 1 calc R U . . .
C27 C 0.69872(14) 0.64637(11) 0.43833(12) 0.0205(4) Uani 1 1 d . . . . .
H27 H 0.758412 0.685330 0.455904 0.025 Uiso 1 1 calc R U . . .
C28 C 0.71205(14) 0.56498(11) 0.40500(12) 0.0215(4) Uani 1 1 d . . . . .
H28 H 0.781327 0.547771 0.401191 0.026 Uiso 1 1 calc R U . . .
C29 C 0.62450(14) 0.50903(11) 0.37738(12) 0.0203(4) Uani 1 1 d . . . . .
H29 H 0.633418 0.453887 0.353295 0.024 Uiso 1 1 calc R U . . .
C30 C 0.52373(14) 0.53304(10) 0.38467(11) 0.0176(3) Uani 1 1 d . . . . .
H30 H 0.463775 0.494438 0.365230 0.021 Uiso 1 1 calc R U . . .

loop_
_atom_site_aniso_label
_atom_site_aniso_U_11
_atom_site_aniso_U_22
_atom_site_aniso_U_33
_atom_site_aniso_U_23
_atom_site_aniso_U_13
_atom_site_aniso_U_12
Cu1 0.01389(11) 0.01338(10) 0.01222(10) 0.00134(7) 0.00671(8) 0.00390(7)
Cl1 0.0185(2) 0.0241(2) 0.0330(2) -0.00603(18) 0.00345(18) -0.00534(17)
Cl2 0.0202(2) 0.0295(2) 0.0173(2) -0.00023(17) 0.00157(17) -0.00001(17)
Cl3 0.0208(2) 0.0243(2) 0.0250(2) -0.00563(17) 0.00703(17) -0.00465(17)
Cl4 0.0201(2) 0.0241(2) 0.0214(2) -0.00497(16) 0.00828(17) -0.00485(16)
N1 0.0143(7) 0.0129(6) 0.0118(6) 0.0005(5) 0.0055(5) 0.0006(5)
N2 0.0148(7) 0.0129(6) 0.0125(7) 0.0021(5) 0.0063(5) 0.0024(5)
N3 0.0138(7) 0.0165(7) 0.0133(7) 0.0027(5) 0.0047(6) 0.0034(5)
C1 0.0139(8) 0.0113(7) 0.0134(8) -0.0001(6) 0.0032(6) -0.0001(6)
C2 0.0148(8) 0.0117(7) 0.0157(8) -0.0001(6) 0.0059(6) 0.0037(6)
C3 0.0132(8) 0.0125(7) 0.0121(8) -0.0029(6) 0.0047(6) -0.0006(6)
C4 0.0245(9) 0.0157(8) 0.0217(9) 0.0046(7) 0.0126(7) 0.0057(7)
C5 0.0203(9) 0.0180(8) 0.0176(8) 0.0029(6) 0.0109(7) 0.0059(7)
C6 0.0171(8) 0.0094(7) 0.0156(8) 0.0032(6) 0.0083(6) 0.0031(6)
C7 0.0190(9) 0.0126(7) 0.0223(9) 0.0032(7) 0.0091(7) 0.0006(6)
C8 0.0234(10) 0.0196(9) 0.0398(11) 0.0086(8) 0.0210(9) 0.0037(7)
C9 0.0429(12) 0.0284(10) 0.0308(11) 0.0104(8) 0.0296(9) 0.0095(9)
C10 0.0376(11) 0.0277(9) 0.0165(9) 0.0046(7) 0.0129(8) 0.0073(8)
C11 0.0188(9) 0.0178(8) 0.0165(8) 0.0032(7) 0.0074(7) 0.0029(7)
C12 0.0153(8) 0.0133(7) 0.0150(8) 0.0012(6) 0.0104(6) 0.0053(6)
C13 0.0170(8) 0.0172(8) 0.0174(8) -0.0008(7) 0.0075(7) 0.0028(6)
C14 0.0226(9) 0.0286(10) 0.0173(9) 0.0043(7) 0.0047(7) 0.0094(7)
C15 0.0338(11) 0.0218(9) 0.0241(9) 0.0112(7) 0.0150(8) 0.0115(8)
C16 0.0280(10) 0.0143(8) 0.0273(9) 0.0031(7) 0.0173(8) 0.0026(7)
C17 0.0164(8) 0.0162(8) 0.0164(8) -0.0008(6) 0.0090(7) 0.0031(6)
C18 0.0175(8) 0.0116(7) 0.0138(8) 0.0036(6) 0.0076(6) 0.0029(6)
C19 0.0166(8) 0.0104(7) 0.0165(8) -0.0003(6) 0.0056(7) 0.0044(6)
C20 0.0199(9) 0.0211(8) 0.0191(9) -0.0016(7) 0.0091(7) 0.0034(7)
C21 0.0253(10) 0.0283(9) 0.0169(9) -0.0042(7) 0.0042(7) 0.0026(8)
C22 0.0197(9) 0.0222(9) 0.0262(10) -0.0040(7) 0.0014(7) -0.0006(7)
C23 0.0165(9) 0.0203(9) 0.0287(10) 0.0018(7) 0.0084(7) -0.0011(7)
C24 0.0202(9) 0.0149(8) 0.0188(8) 0.0010(6) 0.0083(7) 0.0028(6)
C25 0.0163(8) 0.0180(8) 0.0102(7) 0.0039(6) 0.0060(6) 0.0048(6)
C26 0.0190(9) 0.0198(8) 0.0120(8) 0.0000(6) 0.0070(7) 0.0038(7)
C27 0.0177(9) 0.0286(9) 0.0169(8) 0.0012(7) 0.0080(7) 0.0004(7)
C28 0.0195(9) 0.0288(9) 0.0197(9) 0.0065(7) 0.0112(7) 0.0098(7)
C29 0.0273(10) 0.0172(8) 0.0209(9) 0.0047(7) 0.0142(7) 0.0090(7)
C30 0.0214(9) 0.0167(8) 0.0171(8) 0.0029(6) 0.0093(7) 0.0035(7)

_geom_special_details            
;
 All esds (except the esd in the dihedral angle between two l.s. planes)
 are estimated using the full covariance matrix.  The cell esds are taken
 into account individually in the estimation of esds in distances, angles
 and torsion angles; correlations between esds in cell parameters are only
 used when they are defined by crystal symmetry.  An approximate (isotropic)
 treatment of cell esds is used for estimating esds involving l.s. planes.
;

_exptl_special_details           
; 
One distinct cell was identified using APEX3 (Bruker, 2016).  Five 
frame series were integrated and filtered for statistical outliers 
using SAINT (Bruker, 2016) then corrected for absorption by integration 
using SAINT/SADABS v2014/2 (Bruker, 2016) to sort, merge, and scale 
the combined data.  No decay correction was applied.    
;

loop_
_geom_bond_atom_site_label_1
_geom_bond_atom_site_label_2
_geom_bond_distance
_geom_bond_site_symmetry_2
_geom_bond_publ_flag
Cu1 N3 1.8937(14) . ?
Cu1 N2 1.9049(13) . ?
Cu1 N1 1.9901(13) . ?
Cl1 C7 1.7346(17) . ?
Cl2 C11 1.7353(17) . ?
Cl3 C13 1.7344(17) . ?
Cl4 C17 1.7405(17) . ?
N1 C1 1.322(2) . ?
N1 C6 1.401(2) . ?
N2 C3 1.331(2) . ?
N2 C12 1.408(2) . ?
N3 C18 1.293(2) . ?
N3 H3 0.85(2) . ?
C1 C2 1.409(2) . ?
C1 C4 1.515(2) . ?
C2 C3 1.397(2) . ?
C2 H2 0.9500 . ?
C3 C5 1.509(2) . ?
C4 H4A 0.9800 . ?
C4 H4B 0.9800 . ?
C4 H4C 0.9800 . ?
C5 H5A 0.9800 . ?
C5 H5B 0.9800 . ?
C5 H5C 0.9800 . ?
C6 C11 1.401(2) . ?
C6 C7 1.403(2) . ?
C7 C8 1.381(2) . ?
C8 C9 1.376(3) . ?
C8 H8 0.9500 . ?
C9 C10 1.376(3) . ?
C9 H9 0.9500 . ?
C10 C11 1.385(2) . ?
C10 H10 0.9500 . ?
C12 C13 1.398(2) . ?
C12 C17 1.400(2) . ?
C13 C14 1.385(2) . ?
C14 C15 1.386(3) . ?
C14 H14 0.9500 . ?
C15 C16 1.381(3) . ?
C15 H15 0.9500 . ?
C16 C17 1.383(2) . ?
C16 H16 0.9500 . ?
C18 C19 1.479(2) . ?
C18 C25 1.483(2) . ?
C19 C20 1.395(2) . ?
C19 C24 1.396(2) . ?
C20 C21 1.383(2) . ?
C20 H20 0.9500 . ?
C21 C22 1.382(3) . ?
C21 H21 0.9500 . ?
C22 C23 1.384(3) . ?
C22 H22 0.9500 . ?
C23 C24 1.380(2) . ?
C23 H23 0.9500 . ?
C24 H24 0.9500 . ?
C25 C26 1.395(2) . ?
C25 C30 1.398(2) . ?
C26 C27 1.386(2) . ?
C26 H26 0.9500 . ?
C27 C28 1.389(2) . ?
C27 H27 0.9500 . ?
C28 C29 1.383(3) . ?
C28 H28 0.9500 . ?
C29 C30 1.387(2) . ?
C29 H29 0.9500 . ?
C30 H30 0.9500 . ?

loop_
_geom_angle_atom_site_label_1
_geom_angle_atom_site_label_2
_geom_angle_atom_site_label_3
_geom_angle
_geom_angle_site_symmetry_1
_geom_angle_site_symmetry_3
_geom_angle_publ_flag
N3 Cu1 N2 147.58(6) . . ?
N3 Cu1 N1 114.37(6) . . ?
N2 Cu1 N1 97.98(5) . . ?
C1 N1 C6 122.17(13) . . ?
C1 N1 Cu1 121.39(11) . . ?
C6 N1 Cu1 116.43(10) . . ?
C3 N2 C12 119.85(13) . . ?
C3 N2 Cu1 123.35(11) . . ?
C12 N2 Cu1 116.73(10) . . ?
C18 N3 Cu1 130.25(12) . . ?
C18 N3 H3 109.7(13) . . ?
Cu1 N3 H3 118.8(13) . . ?
N1 C1 C2 123.52(14) . . ?
N1 C1 C4 121.22(14) . . ?
C2 C1 C4 115.23(14) . . ?
C3 C2 C1 129.98(15) . . ?
C3 C2 H2 115.0 . . ?
C1 C2 H2 115.0 . . ?
N2 C3 C2 123.66(14) . . ?
N2 C3 C5 119.12(14) . . ?
C2 C3 C5 117.21(14) . . ?
C1 C4 H4A 109.5 . . ?
C1 C4 H4B 109.5 . . ?
H4A C4 H4B 109.5 . . ?
C1 C4 H4C 109.5 . . ?
H4A C4 H4C 109.5 . . ?
H4B C4 H4C 109.5 . . ?
C3 C5 H5A 109.5 . . ?
C3 C5 H5B 109.5 . . ?
H5A C5 H5B 109.5 . . ?
C3 C5 H5C 109.5 . . ?
H5A C5 H5C 109.5 . . ?
H5B C5 H5C 109.5 . . ?
N1 C6 C11 123.59(14) . . ?
N1 C6 C7 120.98(14) . . ?
C11 C6 C7 115.09(15) . . ?
C8 C7 C6 123.18(16) . . ?
C8 C7 Cl1 118.34(14) . . ?
C6 C7 Cl1 118.47(13) . . ?
C9 C8 C7 119.41(17) . . ?
C9 C8 H8 120.3 . . ?
C7 C8 H8 120.3 . . ?
C8 C9 C10 119.86(17) . . ?
C8 C9 H9 120.1 . . ?
C10 C9 H9 120.1 . . ?
C9 C10 C11 120.07(17) . . ?
C9 C10 H10 120.0 . . ?
C11 C10 H10 120.0 . . ?
C10 C11 C6 122.35(16) . . ?
C10 C11 Cl2 118.35(14) . . ?
C6 C11 Cl2 119.28(13) . . ?
C13 C12 C17 115.81(14) . . ?
C13 C12 N2 121.63(14) . . ?
C17 C12 N2 122.36(14) . . ?
C14 C13 C12 122.64(16) . . ?
C14 C13 Cl3 119.04(13) . . ?
C12 C13 Cl3 118.31(12) . . ?
C13 C14 C15 119.31(16) . . ?
C13 C14 H14 120.3 . . ?
C15 C14 H14 120.3 . . ?
C16 C15 C14 120.08(16) . . ?
C16 C15 H15 120.0 . . ?
C14 C15 H15 120.0 . . ?
C15 C16 C17 119.48(16) . . ?
C15 C16 H16 120.3 . . ?
C17 C16 H16 120.3 . . ?
C16 C17 C12 122.66(15) . . ?
C16 C17 Cl4 118.96(13) . . ?
C12 C17 Cl4 118.37(12) . . ?
N3 C18 C19 118.26(14) . . ?
N3 C18 C25 121.46(15) . . ?
C19 C18 C25 120.28(14) . . ?
C20 C19 C24 119.09(15) . . ?
C20 C19 C18 121.11(15) . . ?
C24 C19 C18 119.77(14) . . ?
C21 C20 C19 120.03(16) . . ?
C21 C20 H20 120.0 . . ?
C19 C20 H20 120.0 . . ?
C22 C21 C20 120.44(17) . . ?
C22 C21 H21 119.8 . . ?
C20 C21 H21 119.8 . . ?
C21 C22 C23 119.88(16) . . ?
C21 C22 H22 120.1 . . ?
C23 C22 H22 120.1 . . ?
C24 C23 C22 120.16(16) . . ?
C24 C23 H23 119.9 . . ?
C22 C23 H23 119.9 . . ?
C23 C24 C19 120.39(16) . . ?
C23 C24 H24 119.8 . . ?
C19 C24 H24 119.8 . . ?
C26 C25 C30 119.01(15) . . ?
C26 C25 C18 119.95(14) . . ?
C30 C25 C18 121.00(15) . . ?
C27 C26 C25 120.55(15) . . ?
C27 C26 H26 119.7 . . ?
C25 C26 H26 119.7 . . ?
C26 C27 C28 119.90(16) . . ?
C26 C27 H27 120.0 . . ?
C28 C27 H27 120.0 . . ?
C29 C28 C27 120.01(16) . . ?
C29 C28 H28 120.0 . . ?
C27 C28 H28 120.0 . . ?
C28 C29 C30 120.30(16) . . ?
C28 C29 H29 119.8 . . ?
C30 C29 H29 119.8 . . ?
C29 C30 C25 120.18(16) . . ?
C29 C30 H30 119.9 . . ?
C25 C30 H30 119.9 . . ?

loop_
_geom_hbond_atom_site_label_D
_geom_hbond_atom_site_label_H
_geom_hbond_atom_site_label_A
_geom_hbond_distance_DH
_geom_hbond_distance_HA
_geom_hbond_distance_DA
_geom_hbond_angle_DHA
_geom_hbond_site_symmetry_A
_geom_hbond_publ_flag
N3 H3 Cl2 0.85(2) 2.88(2) 3.5279(14) 133.8(16) 4_676 yes

_refine_diff_density_max         0.289
_refine_diff_density_min         -0.285
_refine_diff_density_rms         0.047

_shelx_res_file                  
;
TITL P21n_a.res in P2(1)/n
    P21n_a.res
    created by SHELXL-2017/1 at 12:58:06 on 08-May-2019
CELL 0.71073 12.8807 15.5610 14.8263 90.000 108.036 90.000
ZERR 4.0000 0.0005 0.0005 0.0006 0.000 0.002 0.000
LATT 1
SYMM 0.5-X, 0.5+Y, 0.5-Z
SFAC C H CL CU N
UNIT 120 96 16 4 12
BOND $H
FMAP 2 1 53
PLAN 20
LIST 4
TEMP -173
SIZE 0.310 0.276 0.118
HTAB
EQIV $1 x+1/2, -y+3/2, z+1/2
HTAB N3 Cl2_$1
ACTA
L.S. 20
WGHT    0.024800    1.671400
FVAR       0.37289
CU1   4    0.285823    0.741205    0.533189    11.00000    0.01389    0.01338 =
         0.01222    0.00134    0.00671    0.00390
CL1   3    0.463182    0.884256    0.498320    11.00000    0.01847    0.02411 =
         0.03298   -0.00603    0.00345   -0.00534
CL2   3    0.068713    0.809600    0.247750    11.00000    0.02023    0.02953 =
         0.01727   -0.00023    0.00157   -0.00001
CL3   3    0.366364    0.803491    0.790831    11.00000    0.02076    0.02434 =
         0.02496   -0.00563    0.00703   -0.00465
CL4   3    0.051650    0.597706    0.571858    11.00000    0.02008    0.02414 =
         0.02141   -0.00497    0.00828   -0.00485
N1    5    0.227538    0.838937    0.445553    11.00000    0.01430    0.01294 =
         0.01184    0.00051    0.00546    0.00062
N2    5    0.194735    0.754302    0.611918    11.00000    0.01485    0.01294 =
         0.01252    0.00215    0.00628    0.00243
N3    5    0.402454    0.681411    0.508950    11.00000    0.01377    0.01649 =
         0.01331    0.00266    0.00474    0.00336
H3    2    0.467260    0.690503    0.544873    11.00000   -1.50000
C1    1    0.152528    0.891258    0.458487    11.00000    0.01389    0.01132 =
         0.01345   -0.00009    0.00321   -0.00014
C2    1    0.103480    0.879975    0.530464    11.00000    0.01481    0.01174 =
         0.01567   -0.00006    0.00594    0.00366
AFIX  43
H2    2    0.049423    0.921350    0.530949    11.00000   -1.20000
AFIX   0
C3    1    0.122077    0.817331    0.601229    11.00000    0.01317    0.01247 =
         0.01215   -0.00286    0.00465   -0.00063
C4    1    0.116603    0.970659    0.397693    11.00000    0.02453    0.01571 =
         0.02170    0.00456    0.01261    0.00568
AFIX 137
H4A   2    0.158224    0.975179    0.352636    11.00000   -1.50000
H4B   2    0.129783    1.021760    0.438305    11.00000   -1.50000
H4C   2    0.038563    0.966403    0.362810    11.00000   -1.50000
AFIX   0
C5    1    0.056419    0.823537    0.669465    11.00000    0.02028    0.01802 =
         0.01764    0.00289    0.01088    0.00594
AFIX 137
H5A   2    0.014062    0.770685    0.666295    11.00000   -1.50000
H5B   2    0.006659    0.872725    0.652321    11.00000   -1.50000
H5C   2    0.105904    0.831232    0.734087    11.00000   -1.50000
AFIX   0
C6    1    0.268671    0.847993    0.368971    11.00000    0.01712    0.00945 =
         0.01557    0.00323    0.00830    0.00306
C7    1    0.380124    0.863091    0.383854    11.00000    0.01898    0.01256 =
         0.02234    0.00322    0.00908    0.00064
C8    1    0.426577    0.863674    0.311470    11.00000    0.02343    0.01963 =
         0.03979    0.00856    0.02099    0.00372
AFIX  43
H8    2    0.502850    0.872600    0.325067    11.00000   -1.20000
AFIX   0
C9    1    0.361396    0.851211    0.219475    11.00000    0.04290    0.02837 =
         0.03078    0.01041    0.02961    0.00954
AFIX  43
H9    2    0.392298    0.852694    0.169038    11.00000   -1.20000
AFIX   0
C10   1    0.251350    0.836594    0.200692    11.00000    0.03757    0.02769 =
         0.01649    0.00462    0.01288    0.00729
AFIX  43
H10   2    0.206166    0.828318    0.137186    11.00000   -1.20000
AFIX   0
C11   1    0.206398    0.833935    0.274304    11.00000    0.01878    0.01780 =
         0.01647    0.00319    0.00741    0.00289
C12   1    0.211052    0.695787    0.687459    11.00000    0.01533    0.01326 =
         0.01501    0.00116    0.01044    0.00534
C13   1    0.292396    0.708498    0.774119    11.00000    0.01700    0.01723 =
         0.01743   -0.00082    0.00753    0.00279
C14   1    0.317101    0.647868    0.846038    11.00000    0.02255    0.02858 =
         0.01730    0.00431    0.00468    0.00938
AFIX  43
H14   2    0.373718    0.658321    0.903668    11.00000   -1.20000
AFIX   0
C15   1    0.258349    0.571770    0.833050    11.00000    0.03383    0.02179 =
         0.02408    0.01121    0.01499    0.01149
AFIX  43
H15   2    0.274852    0.529677    0.881851    11.00000   -1.20000
AFIX   0
C16   1    0.175877    0.557078    0.749276    11.00000    0.02800    0.01434 =
         0.02730    0.00306    0.01731    0.00264
AFIX  43
H16   2    0.134883    0.505295    0.740491    11.00000   -1.20000
AFIX   0
C17   1    0.153420    0.618342    0.678253    11.00000    0.01641    0.01625 =
         0.01644   -0.00082    0.00896    0.00310
C18   1    0.405227    0.638541    0.435040    11.00000    0.01754    0.01158 =
         0.01377    0.00357    0.00760    0.00285
C19   1    0.300411    0.613812    0.364678    11.00000    0.01662    0.01039 =
         0.01646   -0.00032    0.00557    0.00436
C20   1    0.288570    0.611738    0.267949    11.00000    0.01988    0.02114 =
         0.01913   -0.00157    0.00911    0.00343
AFIX  43
H20   2    0.349474    0.623375    0.246579    11.00000   -1.20000
AFIX   0
C21   1    0.188200    0.592749    0.203133    11.00000    0.02527    0.02828 =
         0.01691   -0.00419    0.00421    0.00261
AFIX  43
H21   2    0.180231    0.592146    0.137256    11.00000   -1.20000
AFIX   0
C22   1    0.099395    0.574639    0.233572    11.00000    0.01969    0.02218 =
         0.02620   -0.00396    0.00141   -0.00060
AFIX  43
H22   2    0.030612    0.561778    0.188711    11.00000   -1.20000
AFIX   0
C23   1    0.110886    0.575281    0.329525    11.00000    0.01654    0.02034 =
         0.02874    0.00182    0.00844   -0.00109
AFIX  43
H23   2    0.050126    0.562120    0.350538    11.00000   -1.20000
AFIX   0
C24   1    0.210368    0.594989    0.394739    11.00000    0.02017    0.01491 =
         0.01877    0.00104    0.00826    0.00276
AFIX  43
H24   2    0.217646    0.595756    0.460484    11.00000   -1.20000
AFIX   0
C25   1    0.510138    0.613894    0.420538    11.00000    0.01631    0.01798 =
         0.01019    0.00393    0.00600    0.00485
C26   1    0.598255    0.670629    0.445896    11.00000    0.01898    0.01976 =
         0.01202    0.00002    0.00705    0.00378
AFIX  43
H26   2    0.589321    0.726377    0.468547    11.00000   -1.20000
AFIX   0
C27   1    0.698724    0.646368    0.438328    11.00000    0.01770    0.02862 =
         0.01691    0.00122    0.00805    0.00044
AFIX  43
H27   2    0.758412    0.685330    0.455904    11.00000   -1.20000
AFIX   0
C28   1    0.712046    0.564983    0.405001    11.00000    0.01954    0.02876 =
         0.01967    0.00653    0.01116    0.00981
AFIX  43
H28   2    0.781327    0.547771    0.401191    11.00000   -1.20000
AFIX   0
C29   1    0.624498    0.509033    0.377379    11.00000    0.02730    0.01724 =
         0.02094    0.00469    0.01419    0.00899
AFIX  43
H29   2    0.633418    0.453887    0.353295    11.00000   -1.20000
AFIX   0
C30   1    0.523733    0.533040    0.384667    11.00000    0.02138    0.01669 =
         0.01708    0.00293    0.00934    0.00347
AFIX  43
H30   2    0.463775    0.494438    0.365230    11.00000   -1.20000
REM #####
AFIX   0
HKLF 4


REM  P21n_a.res in P2(1)/n
REM R1 =  0.0222 for    4723 Fo > 4sig(Fo)  and  0.0260 for all    5209 data
REM    348 parameters refined using      0 restraints

END

WGHT      0.0248      1.6714

REM Instructions for potential hydrogen bonds
HTAB N3 Cl2_$1

REM Highest difference peak  0.289,  deepest hole -0.285,  1-sigma level  0.047
Q1    1   0.2563  0.6975  0.7258  11.00000  0.05    0.29
Q2    1   0.3511  0.6319  0.3995  11.00000  0.05    0.27
Q3    1   0.2990  0.6046  0.3199  11.00000  0.05    0.25
Q4    1   0.2057  0.7240  0.6529  11.00000  0.05    0.25
Q5    1   0.1976  0.6492  0.6763  11.00000  0.05    0.25
Q6    1   0.3248  0.8516  0.3741  11.00000  0.05    0.24
Q7    1   0.1335  0.8827  0.5023  11.00000  0.05    0.24
Q8    1   0.0926  0.8218  0.6396  11.00000  0.05    0.24
Q9    1   0.2574  0.6129  0.3783  11.00000  0.05    0.23
Q10   1   0.1376  0.8613  0.5782  11.00000  0.05    0.23
Q11   1   0.3022  0.6006  0.8270  11.00000  0.05    0.23
Q12   1   0.0737  0.7837  0.7237  11.00000  0.05    0.23
Q13   1   0.2405  0.8432  0.3211  11.00000  0.05    0.23
Q14   1   0.1761  0.8565  0.4456  11.00000  0.05    0.23
Q15   1   0.5590  0.6373  0.4355  11.00000  0.05    0.22
Q16   1   0.4523  0.6317  0.4198  11.00000  0.05    0.22
Q17   1   0.1606  0.6028  0.3579  11.00000  0.05    0.22
Q18   1   0.5191  0.5793  0.4001  11.00000  0.05    0.22
Q19   1   0.1136  0.8491  0.5611  11.00000  0.05    0.22
Q20   1   0.2332  0.8340  0.2411  11.00000  0.05    0.21
;
_shelx_res_checksum              86537
####################################################################### 
# 
# This file contains crystal structure data downloaded from the 
# Cambridge Structural Database (CSD) hosted by the Cambridge 
# Crystallographic Data Centre (CCDC).
# 
# Full information about CCDC data access policies and citation 
# guidelines are available at http://www.ccdc.cam.ac.uk/access/V1 
# 
# Audit and citation data items may have been added by the CCDC. 
# Please retain this information to preserve the provenance of 
# this file and to allow appropriate attribution of the data. 
# 
#######################################################################

data_twin5
_database_code_depnum_ccdc_archive 'CCDC 2035780'
loop_
_audit_author_name
_audit_author_address
'Jeffery A. Bertke'
;Georgetown University
United States of America
;
_audit_update_record             
;
2020-10-06 deposited with the CCDC.	2021-11-23 downloaded from the CCDC.
;

_audit_creation_method           SHELXL-2018/3
_shelx_SHELXL_version_number     2018/3
_chemical_name_systematic        
'N-(1-(1,3,3-Trimethyl-2-oxabicyclo[2.2.2]octan-5-yl) benzophenone imine'
_chemical_name_common            ?
_chemical_melting_point          ?
_chemical_formula_moiety         'C23 H27 N O'
_chemical_formula_sum            'C23 H27 N O'
_chemical_formula_weight         333.45

loop_
_atom_type_symbol
_atom_type_description
_atom_type_scat_dispersion_real
_atom_type_scat_dispersion_imag
_atom_type_scat_source
C C 0.0033 0.0016 'International Tables Vol C Tables 4.2.6.8 and 6.1.1.4'
H H 0.0000 0.0000 'International Tables Vol C Tables 4.2.6.8 and 6.1.1.4'
N N 0.0061 0.0033 'International Tables Vol C Tables 4.2.6.8 and 6.1.1.4'
O O 0.0106 0.0060 'International Tables Vol C Tables 4.2.6.8 and 6.1.1.4'

_space_group_crystal_system      monoclinic
_space_group_IT_number           4
_space_group_name_H-M_alt        'P 21'
_space_group_name_Hall           'P 2yb'

_shelx_space_group_comment       
;
The symmetry employed for this shelxl refinement is uniquely defined
by the following loop, which should always be used as a source of
symmetry information in preference to the above space-group names.
They are only intended as comments.
;

loop_
_space_group_symop_operation_xyz
'x, y, z'
'-x, y+1/2, -z'

_cell_length_a                   10.3648(10)
_cell_length_b                   8.5788(8)
_cell_length_c                   10.6319(9)
_cell_angle_alpha                90
_cell_angle_beta                 100.736(4)
_cell_angle_gamma                90
_cell_volume                     928.81(15)
_cell_formula_units_Z            2
_cell_measurement_temperature    100(2)
_cell_measurement_reflns_used    5644
_cell_measurement_theta_min      2.52
_cell_measurement_theta_max      25.26
_exptl_crystal_description       prism
_exptl_crystal_colour            colourless
_exptl_crystal_density_meas      ?
_exptl_crystal_density_method    'not measured'
_exptl_crystal_density_diffrn    1.192
_exptl_crystal_F_000             360
_exptl_transmission_factor_min   ?
_exptl_transmission_factor_max   ?
_exptl_crystal_size_max          0.210
_exptl_crystal_size_mid          0.205
_exptl_crystal_size_min          0.078
_exptl_absorpt_coefficient_mu    0.072
_shelx_estimated_absorpt_T_min   0.985
_shelx_estimated_absorpt_T_max   0.994
_exptl_absorpt_correction_type   multi-scan
_exptl_absorpt_correction_T_min  0.593114
_exptl_absorpt_correction_T_max  0.745210
_exptl_absorpt_process_details   'SADABS V2016/2 (Bruker, 2016)'
_exptl_absorpt_special_details   ?
_diffrn_ambient_temperature      100(2)
_diffrn_radiation_wavelength     0.71073
_diffrn_radiation_type           MoK\a
_diffrn_radiation_source         'microfocus sealed tube'
_diffrn_radiation_monochromator  'multilayer mirrors'
_diffrn_measurement_device       'Bruker D8 Quest/Photon 100'
_diffrn_measurement_method       'profile data from \f and \w scans'
_diffrn_detector_area_resol_mean ?
_diffrn_reflns_number            2935
_diffrn_reflns_av_unetI/netI     0.0548
_diffrn_reflns_av_R_equivalents  ?
_diffrn_reflns_limit_h_min       -12
_diffrn_reflns_limit_h_max       12
_diffrn_reflns_limit_k_min       0
_diffrn_reflns_limit_k_max       10
_diffrn_reflns_limit_l_min       0
_diffrn_reflns_limit_l_max       12
_diffrn_reflns_theta_min         2.000
_diffrn_reflns_theta_max         25.294
_diffrn_reflns_theta_full        25.242
_diffrn_measured_fraction_theta_max 0.999
_diffrn_measured_fraction_theta_full 0.999
_diffrn_reflns_Laue_measured_fraction_max 0.999
_diffrn_reflns_Laue_measured_fraction_full 0.999
_diffrn_reflns_point_group_measured_fraction_max 0.536
_diffrn_reflns_point_group_measured_fraction_full 0.536
_reflns_number_total             2935
_reflns_number_gt                2474
_reflns_threshold_expression     'I > 2\s(I)'
_reflns_Friedel_coverage         0.000
_reflns_Friedel_fraction_max     0.000
_reflns_Friedel_fraction_full    0.000

_reflns_special_details          
;
 _reflns_Friedel_fraction is defined as the number of unique
 Friedel pairs measured divided by the number that would be
 possible theoretically, ignoring centric projections and
 systematic absences. Completness statistics refer to single and
 composite reflections containing twin component 1 only.
;

_computing_data_collection       'APEX3 V2016.5-0 (Bruker, 2016)'
_computing_cell_refinement       'SAINT V8.37A (Bruker, 2005)'
_computing_data_reduction        
; 
SAINT V8.37A, XPREP v2014/2, TWINABS V2012/1 (Bruker, 2016) 
;
_computing_structure_solution    'SHELX-2014-5 (Sheldrick, 2015)'
_computing_structure_refinement  'SHELX-2018-3 (Sheldrick, 2015)'
_computing_molecular_graphics    'SHELXLE v932 (Hubschle, 2011)'
_computing_publication_material  'XCIF V2014-2 (Bruker, 2014)'
_refine_special_details          
;Refined as a 2-component twin.

Structure was phased by intrinsic methods (Sheldrick, 2015).  Systematic 
conditions suggested the ambiguous space group.  The space group choice 
was confirmed by successful convergence of the full-matrix least-squares 
refinement on F^2^.  The final map had no significant features.  A final 
analysis of variance between observed and calculated structure factors 
showed little dependence on amplitude and resolution.,Twin
;
_refine_ls_structure_factor_coef Fsqd
_refine_ls_matrix_type           full
_refine_ls_weighting_scheme      calc
_refine_ls_weighting_details     
'w=1/[\s^2^(Fo^2^)+(0.0173P)^2^+1.4074P] where P=(Fo^2^+2Fc^2^)/3'
_atom_sites_solution_primary     intrinsic
_atom_sites_solution_secondary   ?
_atom_sites_solution_hydrogens   geom
_refine_ls_hydrogen_treatment    constr
_refine_ls_extinction_method     none
_refine_ls_extinction_coef       .
_refine_ls_abs_structure_details 
;
No quotients, so Flack parameter determined by classical intensity fit
;
_refine_ls_abs_structure_Flack   2(3)
_chemical_absolute_configuration unk
_refine_ls_number_reflns         2935
_refine_ls_number_parameters     230
_refine_ls_number_restraints     1
_refine_ls_R_factor_all          0.0948
_refine_ls_R_factor_gt           0.0614
_refine_ls_wR_factor_ref         0.1428
_refine_ls_wR_factor_gt          0.1225
_refine_ls_goodness_of_fit_ref   1.153
_refine_ls_restrained_S_all      1.153
_refine_ls_shift/su_max          0.000
_refine_ls_shift/su_mean         0.000

loop_
_atom_site_label
_atom_site_type_symbol
_atom_site_fract_x
_atom_site_fract_y
_atom_site_fract_z
_atom_site_U_iso_or_equiv
_atom_site_adp_type
_atom_site_occupancy
_atom_site_site_symmetry_order
_atom_site_calc_flag
_atom_site_refinement_flags_posn
_atom_site_refinement_flags_adp
_atom_site_refinement_flags_occupancy
_atom_site_disorder_assembly
_atom_site_disorder_group
O1 O 0.6383(4) 0.7676(5) 0.3528(4) 0.0200(10) Uani 1 1 d . . . . .
N1 N 0.3287(5) 0.4674(6) 0.2056(5) 0.0213(12) Uani 1 1 d . . . . .
C1 C 0.5780(6) 0.7946(8) 0.2193(5) 0.0216(14) Uani 1 1 d . . . . .
C2 C 0.5030(6) 0.6464(8) 0.1674(6) 0.0226(15) Uani 1 1 d . . . . .
H2 H 0.452124 0.665364 0.079123 0.027 Uiso 1 1 calc R U . . .
C3 C 0.4090(6) 0.6017(8) 0.2587(6) 0.0199(14) Uani 1 1 d . . . . .
H3 H 0.350589 0.692009 0.268330 0.024 Uiso 1 1 calc R U . . .
C4 C 0.4931(6) 0.5602(9) 0.3899(6) 0.0250(16) Uani 1 1 d . . . . .
H4A H 0.459003 0.615759 0.458546 0.030 Uiso 1 1 calc R U . . .
H4B H 0.487573 0.446779 0.405348 0.030 Uiso 1 1 calc R U . . .
C5 C 0.6351(6) 0.6061(8) 0.3930(6) 0.0235(16) Uani 1 1 d . . . . .
C6 C 0.6920(6) 0.5049(8) 0.2994(6) 0.0245(15) Uani 1 1 d . . . . .
H6A H 0.699964 0.395944 0.330584 0.029 Uiso 1 1 calc R U . . .
H6B H 0.780739 0.542721 0.292812 0.029 Uiso 1 1 calc R U . . .
C7 C 0.6012(6) 0.5111(9) 0.1659(6) 0.0247(16) Uani 1 1 d . . . . .
H7A H 0.653847 0.528931 0.098571 0.030 Uiso 1 1 calc R U . . .
H7B H 0.553324 0.411359 0.147850 0.030 Uiso 1 1 calc R U . . .
C8 C 0.6862(6) 0.8388(9) 0.1457(6) 0.0274(17) Uani 1 1 d . . . . .
H8A H 0.646958 0.861405 0.056409 0.041 Uiso 1 1 calc R U . . .
H8B H 0.748157 0.751967 0.148705 0.041 Uiso 1 1 calc R U . . .
H8C H 0.732738 0.931238 0.184821 0.041 Uiso 1 1 calc R U . . .
C9 C 0.4887(7) 0.9367(9) 0.2181(7) 0.0302(16) Uani 1 1 d . . . . .
H9A H 0.540875 1.026152 0.255687 0.045 Uiso 1 1 calc R U . . .
H9B H 0.420509 0.914008 0.268143 0.045 Uiso 1 1 calc R U . . .
H9C H 0.447422 0.961088 0.129681 0.045 Uiso 1 1 calc R U . . .
C10 C 0.7181(6) 0.6005(9) 0.5261(6) 0.0290(17) Uani 1 1 d . . . . .
H10A H 0.807954 0.632966 0.522492 0.044 Uiso 1 1 calc R U . . .
H10B H 0.719062 0.493892 0.559405 0.044 Uiso 1 1 calc R U . . .
H10C H 0.680914 0.670978 0.582547 0.044 Uiso 1 1 calc R U . . .
C11 C 0.2130(6) 0.4552(8) 0.2351(5) 0.0167(14) Uani 1 1 d . . . . .
C12 C 0.1316(6) 0.3183(8) 0.1833(6) 0.0182(13) Uani 1 1 d . . . . .
C13 C 0.1882(6) 0.1881(8) 0.1371(6) 0.0203(14) Uani 1 1 d . . . . .
H13 H 0.280245 0.185619 0.139366 0.024 Uiso 1 1 calc R U . . .
C14 C 0.1116(7) 0.0623(8) 0.0880(6) 0.0255(16) Uani 1 1 d . . . . .
H14 H 0.151693 -0.026055 0.057480 0.031 Uiso 1 1 calc R U . . .
C15 C -0.0240(6) 0.0637(9) 0.0828(6) 0.0250(15) Uani 1 1 d . . . . .
H15 H -0.076436 -0.022454 0.048168 0.030 Uiso 1 1 calc R U . . .
C16 C -0.0809(6) 0.1924(8) 0.1287(6) 0.0213(15) Uani 1 1 d . . . . .
H16 H -0.173144 0.195452 0.125267 0.026 Uiso 1 1 calc R U . . .
C17 C -0.0028(6) 0.3178(8) 0.1801(5) 0.0188(13) Uani 1 1 d . . . . .
H17 H -0.042433 0.404469 0.213505 0.023 Uiso 1 1 calc R U . . .
C18 C 0.1581(6) 0.5634(8) 0.3206(6) 0.0196(14) Uani 1 1 d . . . . .
C19 C 0.1861(6) 0.5400(8) 0.4532(6) 0.0199(14) Uani 1 1 d . . . . .
H19 H 0.240003 0.455207 0.488356 0.024 Uiso 1 1 calc R U . . .
C20 C 0.1349(6) 0.6412(7) 0.5332(6) 0.0198(14) Uani 1 1 d . . . . .
H20 H 0.153939 0.624790 0.623120 0.024 Uiso 1 1 calc R U . . .
C21 C 0.0563(6) 0.7657(8) 0.4839(6) 0.0243(15) Uani 1 1 d . . . . .
H21 H 0.021452 0.833932 0.539603 0.029 Uiso 1 1 calc R U . . .
C22 C 0.0291(6) 0.7898(8) 0.3536(6) 0.0234(14) Uani 1 1 d . . . . .
H22 H -0.024576 0.875317 0.319700 0.028 Uiso 1 1 calc R U . . .
C23 C 0.0792(6) 0.6907(8) 0.2712(6) 0.0223(14) Uani 1 1 d . . . . .
H23 H 0.060054 0.708846 0.181488 0.027 Uiso 1 1 calc R U . . .

loop_
_atom_site_aniso_label
_atom_site_aniso_U_11
_atom_site_aniso_U_22
_atom_site_aniso_U_33
_atom_site_aniso_U_23
_atom_site_aniso_U_13
_atom_site_aniso_U_12
O1 0.023(2) 0.020(2) 0.016(2) -0.0028(19) 0.0000(19) -0.002(2)
N1 0.022(3) 0.020(3) 0.021(3) -0.002(2) 0.003(2) -0.002(3)
C1 0.023(3) 0.024(4) 0.018(3) 0.001(3) 0.005(3) -0.006(3)
C2 0.021(3) 0.029(4) 0.017(3) -0.001(3) 0.002(3) -0.003(3)
C3 0.018(3) 0.023(4) 0.018(3) -0.007(3) 0.003(3) -0.005(3)
C4 0.022(3) 0.035(4) 0.019(3) -0.005(3) 0.007(3) -0.009(3)
C5 0.024(3) 0.025(4) 0.021(3) 0.001(3) 0.002(3) -0.001(3)
C6 0.024(3) 0.024(4) 0.026(3) -0.002(3) 0.004(3) 0.005(3)
C7 0.022(4) 0.023(4) 0.029(4) -0.002(3) 0.007(3) 0.001(3)
C8 0.028(4) 0.031(4) 0.024(3) 0.002(3) 0.006(3) 0.000(4)
C9 0.030(4) 0.028(4) 0.033(4) 0.002(3) 0.009(3) 0.004(4)
C10 0.031(4) 0.037(4) 0.020(3) 0.004(3) 0.006(3) -0.002(4)
C11 0.017(3) 0.017(3) 0.014(3) -0.001(3) -0.001(3) 0.003(3)
C12 0.024(3) 0.015(3) 0.015(3) 0.003(3) 0.002(3) -0.004(3)
C13 0.020(3) 0.020(4) 0.021(3) 0.004(3) 0.003(3) 0.007(3)
C14 0.037(4) 0.016(3) 0.024(3) -0.005(3) 0.007(3) -0.005(3)
C15 0.026(4) 0.033(4) 0.016(3) -0.004(3) 0.003(3) -0.013(4)
C16 0.017(3) 0.027(4) 0.018(3) 0.001(3) 0.001(3) -0.003(3)
C17 0.024(3) 0.018(3) 0.016(3) 0.001(3) 0.007(3) -0.001(3)
C18 0.019(3) 0.021(3) 0.018(3) 0.001(3) 0.002(3) -0.005(3)
C19 0.020(3) 0.020(4) 0.021(3) 0.000(3) 0.007(3) -0.001(3)
C20 0.020(3) 0.021(3) 0.020(3) -0.001(3) 0.007(3) -0.006(3)
C21 0.024(3) 0.025(4) 0.026(3) -0.005(3) 0.010(3) 0.002(3)
C22 0.022(3) 0.018(3) 0.028(3) 0.001(3) -0.001(3) 0.010(3)
C23 0.028(3) 0.020(3) 0.018(3) 0.000(3) 0.003(3) -0.004(3)

_geom_special_details            
;
 All esds (except the esd in the dihedral angle between two l.s. planes)
 are estimated using the full covariance matrix.  The cell esds are taken
 into account individually in the estimation of esds in distances, angles
 and torsion angles; correlations between esds in cell parameters are only
 used when they are defined by crystal symmetry.  An approximate (isotropic)
 treatment of cell esds is used for estimating esds involving l.s. planes.
;

_exptl_special_details           
; 
Two distinct cells were identified using APEX3 (Bruker, 2016) and Cell_Now 
(Sheldrick, 2008).  Four frame series were integrated and filtered for 
statistical outliers using SAINT (Bruker, 2016) then corrected for 
absorption by integration using SAINT/TWINABS v2014/2 (Bruker, 2016) to 
sort, merge, and scale the combined data.  Combined unit cell parameters 
were determined from both components using SAINT (Bruker, 2013).  The twin 
law by rows was (-1 0 0), (0 -1 0), (.38 0 1).  Non-overlapping 
reflections from the primary orientation were used for phasing.  Combined 
data with complete or no overlap were used for refinement. No decay 
correction was applied.    
;

loop_
_geom_bond_atom_site_label_1
_geom_bond_atom_site_label_2
_geom_bond_distance
_geom_bond_site_symmetry_2
_geom_bond_publ_flag
O1 C5 1.452(8) . ?
O1 C1 1.459(7) . ?
N1 C11 1.299(8) . ?
N1 C3 1.471(8) . ?
C1 C8 1.530(9) . ?
C1 C9 1.530(10) . ?
C1 C2 1.538(9) . ?
C2 C7 1.546(9) . ?
C2 C3 1.546(9) . ?
C2 H2 1.0000 . ?
C3 C4 1.543(8) . ?
C3 H3 1.0000 . ?
C4 C5 1.518(9) . ?
C4 H4A 0.9900 . ?
C4 H4B 0.9900 . ?
C5 C10 1.514(9) . ?
C5 C6 1.520(9) . ?
C6 C7 1.551(9) . ?
C6 H6A 0.9900 . ?
C6 H6B 0.9900 . ?
C7 H7A 0.9900 . ?
C7 H7B 0.9900 . ?
C8 H8A 0.9800 . ?
C8 H8B 0.9800 . ?
C8 H8C 0.9800 . ?
C9 H9A 0.9800 . ?
C9 H9B 0.9800 . ?
C9 H9C 0.9800 . ?
C10 H10A 0.9800 . ?
C10 H10B 0.9800 . ?
C10 H10C 0.9800 . ?
C11 C18 1.484(9) . ?
C11 C12 1.491(9) . ?
C12 C17 1.387(8) . ?
C12 C13 1.393(9) . ?
C13 C14 1.383(9) . ?
C13 H13 0.9500 . ?
C14 C15 1.397(9) . ?
C14 H14 0.9500 . ?
C15 C16 1.383(10) . ?
C15 H15 0.9500 . ?
C16 C17 1.395(9) . ?
C16 H16 0.9500 . ?
C17 H17 0.9500 . ?
C18 C19 1.401(8) . ?
C18 C23 1.406(9) . ?
C19 C20 1.388(8) . ?
C19 H19 0.9500 . ?
C20 C21 1.386(9) . ?
C20 H20 0.9500 . ?
C21 C22 1.377(9) . ?
C21 H21 0.9500 . ?
C22 C23 1.390(9) . ?
C22 H22 0.9500 . ?
C23 H23 0.9500 . ?

loop_
_geom_angle_atom_site_label_1
_geom_angle_atom_site_label_2
_geom_angle_atom_site_label_3
_geom_angle
_geom_angle_site_symmetry_1
_geom_angle_site_symmetry_3
_geom_angle_publ_flag
C5 O1 C1 114.1(5) . . ?
C11 N1 C3 116.9(5) . . ?
O1 C1 C8 108.4(5) . . ?
O1 C1 C9 106.5(5) . . ?
C8 C1 C9 107.3(6) . . ?
O1 C1 C2 108.3(5) . . ?
C8 C1 C2 113.0(5) . . ?
C9 C1 C2 113.0(5) . . ?
C1 C2 C7 109.5(5) . . ?
C1 C2 C3 108.4(5) . . ?
C7 C2 C3 108.2(5) . . ?
C1 C2 H2 110.2 . . ?
C7 C2 H2 110.2 . . ?
C3 C2 H2 110.2 . . ?
N1 C3 C4 110.5(6) . . ?
N1 C3 C2 109.3(5) . . ?
C4 C3 C2 108.0(5) . . ?
N1 C3 H3 109.7 . . ?
C4 C3 H3 109.7 . . ?
C2 C3 H3 109.7 . . ?
C5 C4 C3 110.0(5) . . ?
C5 C4 H4A 109.7 . . ?
C3 C4 H4A 109.7 . . ?
C5 C4 H4B 109.7 . . ?
C3 C4 H4B 109.7 . . ?
H4A C4 H4B 108.2 . . ?
O1 C5 C10 105.4(5) . . ?
O1 C5 C4 108.4(6) . . ?
C10 C5 C4 113.1(5) . . ?
O1 C5 C6 108.6(5) . . ?
C10 C5 C6 111.8(6) . . ?
C4 C5 C6 109.3(5) . . ?
C5 C6 C7 109.6(5) . . ?
C5 C6 H6A 109.7 . . ?
C7 C6 H6A 109.7 . . ?
C5 C6 H6B 109.7 . . ?
C7 C6 H6B 109.7 . . ?
H6A C6 H6B 108.2 . . ?
C2 C7 C6 107.8(5) . . ?
C2 C7 H7A 110.1 . . ?
C6 C7 H7A 110.1 . . ?
C2 C7 H7B 110.1 . . ?
C6 C7 H7B 110.1 . . ?
H7A C7 H7B 108.5 . . ?
C1 C8 H8A 109.5 . . ?
C1 C8 H8B 109.5 . . ?
H8A C8 H8B 109.5 . . ?
C1 C8 H8C 109.5 . . ?
H8A C8 H8C 109.5 . . ?
H8B C8 H8C 109.5 . . ?
C1 C9 H9A 109.5 . . ?
C1 C9 H9B 109.5 . . ?
H9A C9 H9B 109.5 . . ?
C1 C9 H9C 109.5 . . ?
H9A C9 H9C 109.5 . . ?
H9B C9 H9C 109.5 . . ?
C5 C10 H10A 109.5 . . ?
C5 C10 H10B 109.5 . . ?
H10A C10 H10B 109.5 . . ?
C5 C10 H10C 109.5 . . ?
H10A C10 H10C 109.5 . . ?
H10B C10 H10C 109.5 . . ?
N1 C11 C18 125.0(6) . . ?
N1 C11 C12 117.3(6) . . ?
C18 C11 C12 117.7(5) . . ?
C17 C12 C13 118.4(6) . . ?
C17 C12 C11 120.5(6) . . ?
C13 C12 C11 121.0(5) . . ?
C14 C13 C12 120.6(6) . . ?
C14 C13 H13 119.7 . . ?
C12 C13 H13 119.7 . . ?
C13 C14 C15 120.7(7) . . ?
C13 C14 H14 119.6 . . ?
C15 C14 H14 119.6 . . ?
C16 C15 C14 119.0(6) . . ?
C16 C15 H15 120.5 . . ?
C14 C15 H15 120.5 . . ?
C15 C16 C17 119.9(6) . . ?
C15 C16 H16 120.0 . . ?
C17 C16 H16 120.0 . . ?
C12 C17 C16 121.3(6) . . ?
C12 C17 H17 119.4 . . ?
C16 C17 H17 119.4 . . ?
C19 C18 C23 119.0(6) . . ?
C19 C18 C11 119.7(6) . . ?
C23 C18 C11 121.3(6) . . ?
C20 C19 C18 119.7(6) . . ?
C20 C19 H19 120.1 . . ?
C18 C19 H19 120.1 . . ?
C21 C20 C19 121.0(6) . . ?
C21 C20 H20 119.5 . . ?
C19 C20 H20 119.5 . . ?
C22 C21 C20 119.5(6) . . ?
C22 C21 H21 120.3 . . ?
C20 C21 H21 120.3 . . ?
C21 C22 C23 120.8(6) . . ?
C21 C22 H22 119.6 . . ?
C23 C22 H22 119.6 . . ?
C22 C23 C18 120.0(6) . . ?
C22 C23 H23 120.0 . . ?
C18 C23 H23 120.0 . . ?

loop_
_geom_torsion_atom_site_label_1
_geom_torsion_atom_site_label_2
_geom_torsion_atom_site_label_3
_geom_torsion_atom_site_label_4
_geom_torsion
_geom_torsion_site_symmetry_1
_geom_torsion_site_symmetry_2
_geom_torsion_site_symmetry_3
_geom_torsion_site_symmetry_4
_geom_torsion_publ_flag
C5 O1 C1 C8 -111.5(6) . . . . ?
C5 O1 C1 C9 133.3(5) . . . . ?
C5 O1 C1 C2 11.5(7) . . . . ?
O1 C1 C2 C7 -65.0(7) . . . . ?
C8 C1 C2 C7 55.1(7) . . . . ?
C9 C1 C2 C7 177.3(5) . . . . ?
O1 C1 C2 C3 52.9(7) . . . . ?
C8 C1 C2 C3 173.0(5) . . . . ?
C9 C1 C2 C3 -64.8(7) . . . . ?
C11 N1 C3 C4 89.7(6) . . . . ?
C11 N1 C3 C2 -151.5(6) . . . . ?
C1 C2 C3 N1 175.6(5) . . . . ?
C7 C2 C3 N1 -65.7(6) . . . . ?
C1 C2 C3 C4 -64.1(7) . . . . ?
C7 C2 C3 C4 54.6(7) . . . . ?
N1 C3 C4 C5 130.2(6) . . . . ?
C2 C3 C4 C5 10.7(8) . . . . ?
C1 O1 C5 C10 172.3(5) . . . . ?
C1 O1 C5 C4 -66.4(6) . . . . ?
C1 O1 C5 C6 52.3(7) . . . . ?
C3 C4 C5 O1 51.5(7) . . . . ?
C3 C4 C5 C10 168.0(6) . . . . ?
C3 C4 C5 C6 -66.7(7) . . . . ?
O1 C5 C6 C7 -65.8(7) . . . . ?
C10 C5 C6 C7 178.4(6) . . . . ?
C4 C5 C6 C7 52.4(7) . . . . ?
C1 C2 C7 C6 49.5(7) . . . . ?
C3 C2 C7 C6 -68.4(6) . . . . ?
C5 C6 C7 C2 12.8(7) . . . . ?
C3 N1 C11 C18 -1.8(9) . . . . ?
C3 N1 C11 C12 -179.2(5) . . . . ?
N1 C11 C12 C17 -162.3(6) . . . . ?
C18 C11 C12 C17 20.1(9) . . . . ?
N1 C11 C12 C13 17.7(9) . . . . ?
C18 C11 C12 C13 -159.8(6) . . . . ?
C17 C12 C13 C14 0.7(9) . . . . ?
C11 C12 C13 C14 -179.3(6) . . . . ?
C12 C13 C14 C15 0.5(10) . . . . ?
C13 C14 C15 C16 -0.6(10) . . . . ?
C14 C15 C16 C17 -0.4(10) . . . . ?
C13 C12 C17 C16 -1.8(10) . . . . ?
C11 C12 C17 C16 178.2(6) . . . . ?
C15 C16 C17 C12 1.7(10) . . . . ?
N1 C11 C18 C19 -85.4(8) . . . . ?
C12 C11 C18 C19 91.9(7) . . . . ?
N1 C11 C18 C23 94.0(8) . . . . ?
C12 C11 C18 C23 -88.7(8) . . . . ?
C23 C18 C19 C20 0.6(9) . . . . ?
C11 C18 C19 C20 180.0(6) . . . . ?
C18 C19 C20 C21 -0.1(9) . . . . ?
C19 C20 C21 C22 -0.3(10) . . . . ?
C20 C21 C22 C23 0.2(10) . . . . ?
C21 C22 C23 C18 0.3(10) . . . . ?
C19 C18 C23 C22 -0.7(10) . . . . ?
C11 C18 C23 C22 179.9(6) . . . . ?

_refine_diff_density_max         0.327
_refine_diff_density_min         -0.289
_refine_diff_density_rms         0.075

_shelx_res_file                  
;
TITL twin4_a.res in P2(1)
    twin5.res
    created by SHELXL-2018/3 at 09:34:54 on 01-Oct-2020
REM Old TITL twin4 in P2(1)
REM SHELXT solution in P2(1)
REM R1 0.306,  Rweak 0.199,  Alpha 0.058,  Orientation as input
REM Formula found by SHELXT:  C23 N O
CELL  0.71073  10.3648   8.5788  10.6319   90.000  100.736   90.000
ZERR    2.000   0.0010   0.0008   0.0009    0.000    0.004    0.000
LATT -1
SYMM -X, 1/2+Y, -Z
SFAC C H N O
UNIT 46 54 2 2
TEMP -173.130
SIZE 0.078 0.205 0.21
L.S. 20
CONF
ACTA
BOND $H
LIST 4
FMAP 2
PLAN 20
WGHT    0.017300    1.407400
BASF   0.50278
FVAR       1.65098
O1    4    0.638259    0.767601    0.352788    11.00000    0.02338    0.01964 =
         0.01568   -0.00277   -0.00004   -0.00164
N1    3    0.328678    0.467355    0.205567    11.00000    0.02173    0.02033 =
         0.02138   -0.00188    0.00302   -0.00199
C1    1    0.578014    0.794560    0.219307    11.00000    0.02294    0.02423 =
         0.01813    0.00124    0.00516   -0.00567
C2    1    0.502970    0.646432    0.167361    11.00000    0.02101    0.02868 =
         0.01745   -0.00148    0.00152   -0.00345
AFIX  13
H2    2    0.452124    0.665364    0.079123    11.00000   -1.20000
AFIX   0
C3    1    0.408969    0.601711    0.258657    11.00000    0.01847    0.02320 =
         0.01794   -0.00719    0.00306   -0.00460
AFIX  13
H3    2    0.350589    0.692009    0.268330    11.00000   -1.20000
AFIX   0
C4    1    0.493052    0.560185    0.389922    11.00000    0.02231    0.03478 =
         0.01923   -0.00546    0.00698   -0.00897
AFIX  23
H4A   2    0.459003    0.615759    0.458546    11.00000   -1.20000
H4B   2    0.487573    0.446779    0.405348    11.00000   -1.20000
AFIX   0
C5    1    0.635077    0.606075    0.393001    11.00000    0.02390    0.02480 =
         0.02108    0.00121    0.00232   -0.00122
C6    1    0.692001    0.504882    0.299376    11.00000    0.02378    0.02392 =
         0.02569   -0.00232    0.00448    0.00519
AFIX  23
H6A   2    0.699964    0.395944    0.330584    11.00000   -1.20000
H6B   2    0.780739    0.542721    0.292812    11.00000   -1.20000
AFIX   0
C7    1    0.601156    0.511150    0.165928    11.00000    0.02243    0.02301 =
         0.02940   -0.00162    0.00682    0.00134
AFIX  23
H7A   2    0.653847    0.528931    0.098571    11.00000   -1.20000
H7B   2    0.553324    0.411359    0.147850    11.00000   -1.20000
AFIX   0
C8    1    0.686186    0.838764    0.145697    11.00000    0.02773    0.03094 =
         0.02369    0.00155    0.00553    0.00022
AFIX 137
H8A   2    0.646958    0.861405    0.056409    11.00000   -1.50000
H8B   2    0.748157    0.751967    0.148705    11.00000   -1.50000
H8C   2    0.732738    0.931238    0.184821    11.00000   -1.50000
AFIX   0
C9    1    0.488677    0.936727    0.218096    11.00000    0.03048    0.02783 =
         0.03343    0.00234    0.00904    0.00355
AFIX 137
H9A   2    0.540875    1.026152    0.255687    11.00000   -1.50000
H9B   2    0.420509    0.914008    0.268143    11.00000   -1.50000
H9C   2    0.447422    0.961088    0.129681    11.00000   -1.50000
AFIX   0
C10   1    0.718066    0.600485    0.526091    11.00000    0.03089    0.03703 =
         0.01967    0.00381    0.00623   -0.00217
AFIX 137
H10A  2    0.807954    0.632966    0.522492    11.00000   -1.50000
H10B  2    0.719062    0.493892    0.559405    11.00000   -1.50000
H10C  2    0.680914    0.670978    0.582547    11.00000   -1.50000
AFIX   0
C11   1    0.212990    0.455194    0.235085    11.00000    0.01745    0.01730 =
         0.01405   -0.00120   -0.00077    0.00334
C12   1    0.131608    0.318257    0.183281    11.00000    0.02374    0.01545 =
         0.01492    0.00260    0.00196   -0.00382
C13   1    0.188207    0.188052    0.137105    11.00000    0.01986    0.01967 =
         0.02092    0.00380    0.00299    0.00685
AFIX  43
H13   2    0.280245    0.185619    0.139366    11.00000   -1.20000
AFIX   0
C14   1    0.111607    0.062288    0.087996    11.00000    0.03735    0.01623 =
         0.02353   -0.00542    0.00708   -0.00459
AFIX  43
H14   2    0.151693   -0.026055    0.057480    11.00000   -1.20000
AFIX   0
C15   1   -0.024026    0.063721    0.082770    11.00000    0.02589    0.03295 =
         0.01585   -0.00438    0.00281   -0.01304
AFIX  43
H15   2   -0.076436   -0.022454    0.048168    11.00000   -1.20000
AFIX   0
C16   1   -0.080931    0.192425    0.128703    11.00000    0.01728    0.02736 =
         0.01817    0.00071    0.00062   -0.00280
AFIX  43
H16   2   -0.173144    0.195452    0.125267    11.00000   -1.20000
AFIX   0
C17   1   -0.002827    0.317766    0.180071    11.00000    0.02410    0.01775 =
         0.01587    0.00050    0.00714   -0.00140
AFIX  43
H17   2   -0.042433    0.404469    0.213505    11.00000   -1.20000
AFIX   0
C18   1    0.158136    0.563400    0.320555    11.00000    0.01908    0.02062 =
         0.01847    0.00106    0.00178   -0.00530
C19   1    0.186138    0.539990    0.453230    11.00000    0.01969    0.02013 =
         0.02113    0.00037    0.00668   -0.00092
AFIX  43
H19   2    0.240003    0.455207    0.488356    11.00000   -1.20000
AFIX   0
C20   1    0.134858    0.641185    0.533196    11.00000    0.01978    0.02131 =
         0.01973   -0.00124    0.00712   -0.00605
AFIX  43
H20   2    0.153939    0.624790    0.623120    11.00000   -1.20000
AFIX   0
C21   1    0.056274    0.765737    0.483928    11.00000    0.02417    0.02508 =
         0.02565   -0.00545    0.01007    0.00180
AFIX  43
H21   2    0.021452    0.833932    0.539603    11.00000   -1.20000
AFIX   0
C22   1    0.029083    0.789841    0.353649    11.00000    0.02201    0.01762 =
         0.02841    0.00053   -0.00059    0.01012
AFIX  43
H22   2   -0.024576    0.875317    0.319700    11.00000   -1.20000
AFIX   0
C23   1    0.079165    0.690666    0.271179    11.00000    0.02819    0.01983 =
         0.01812   -0.00042    0.00265   -0.00360
AFIX  43
H23   2    0.060054    0.708846    0.181488    11.00000   -1.20000
AFIX   0
HKLF 5


REM  twin4_a.res in P2(1)
REM wR2 = 0.142836, GooF = S = 1.15290, Restrained GooF = 1.15269 for all data
REM R1 = 0.061402 for 2474 Fo > 4sig(Fo) and 0.094836 for all 2935 data
REM 230 parameters refined using 1 restraints

END

WGHT      0.0171      1.4109

REM Highest difference peak  0.327,  deepest hole -0.289,  1-sigma level  0.075
Q1    1  -0.0114  0.7442  0.0636  11.00000  0.05    0.33
Q2    1   0.4450  0.6266  0.2059  11.00000  0.05    0.30
Q3    1   0.6425  0.8252 -0.0218  11.00000  0.05    0.27
Q4    1  -0.2234  0.1925  0.1093  11.00000  0.05    0.27
Q5    1   0.1771  0.3055  0.0197  11.00000  0.05    0.27
Q6    1  -0.2769  0.1635 -0.0215  11.00000  0.05    0.27
Q7    1   0.3867  0.8265  0.2933  11.00000  0.05    0.26
Q8    1   0.7735  0.9497  0.2048  11.00000  0.05    0.26
Q9    1   0.3052  0.6080  0.6768  11.00000  0.05    0.26
Q10   1   0.1209  0.5912  0.6863  11.00000  0.05    0.25
Q11   1   0.3051  0.8820  0.0365  11.00000  0.05    0.24
Q12   1   0.8234  0.4557  0.4662  11.00000  0.05    0.24
Q13   1   0.0568  0.6861  0.6630  11.00000  0.05    0.24
Q14   1   0.3407  0.5776  0.4663  11.00000  0.05    0.24
Q15   1   0.4142  0.8287  0.4442  11.00000  0.05    0.24
Q16   1   0.4877  0.9069  0.0561  11.00000  0.05    0.24
Q17   1   0.6072  1.0649  0.3740  11.00000  0.05    0.24
Q18   1   0.5897  0.4484  0.0429  11.00000  0.05    0.23
Q19   1   0.2731  0.4898  0.4854  11.00000  0.05    0.23
Q20   1   0.5913  0.9505  0.0217  11.00000  0.05    0.23
;
_shelx_res_checksum              47817

_exptl_crystal_recrystallization_method 
'Re-crystallisation from solvent: Diethyl ether'
####################################################################### 
# 
# This file contains crystal structure data downloaded from the 
# Cambridge Structural Database (CSD) hosted by the Cambridge 
# Crystallographic Data Centre (CCDC).
# 
# Full information about CCDC data access policies and citation 
# guidelines are available at http://www.ccdc.cam.ac.uk/access/V1 
# 
# Audit and citation data items may have been added by the CCDC. 
# Please retain this information to preserve the provenance of 
# this file and to allow appropriate attribution of the data. 
# 
#######################################################################

data_14_a
_audit_block_doi                 10.5517/ccdc.csd.cc239b0s
_database_code_depnum_ccdc_archive 'CCDC 1945374'
loop_
_audit_author_name
_audit_author_address
'Jeffery A. Bertke'
;Georgetown University
United States of America
;
_audit_update_record             
;
2019-08-03 deposited with the CCDC.	2021-11-23 downloaded from the CCDC.
;

_audit_creation_method           SHELXL-2018/3
_shelx_SHELXL_version_number     2018/3
_chemical_name_systematic        ?
_chemical_name_common            ?
_chemical_melting_point          ?
_chemical_formula_moiety         'C36 H39 Cu N3'
_chemical_formula_sum            'C36 H39 Cu N3'
_chemical_formula_weight         577.24

loop_
_atom_type_symbol
_atom_type_description
_atom_type_scat_dispersion_real
_atom_type_scat_dispersion_imag
_atom_type_scat_source
C C 0.0033 0.0016 'International Tables Vol C Tables 4.2.6.8 and 6.1.1.4'
H H 0.0000 0.0000 'International Tables Vol C Tables 4.2.6.8 and 6.1.1.4'
Cu Cu 0.3201 1.2651 'International Tables Vol C Tables 4.2.6.8 and 6.1.1.4'
N N 0.0061 0.0033 'International Tables Vol C Tables 4.2.6.8 and 6.1.1.4'

_space_group_crystal_system      monoclinic
_space_group_IT_number           14
_space_group_name_H-M_alt        'P 21/c'
_space_group_name_Hall           '-P 2ybc'

_shelx_space_group_comment       
;
The symmetry employed for this shelxl refinement is uniquely defined
by the following loop, which should always be used as a source of
symmetry information in preference to the above space-group names.
They are only intended as comments.
;

loop_
_space_group_symop_operation_xyz
'x, y, z'
'-x, y+1/2, -z+1/2'
'-x, -y, -z'
'x, -y-1/2, z-1/2'

_cell_length_a                   8.9066(6)
_cell_length_b                   14.0911(9)
_cell_length_c                   24.8477(19)
_cell_angle_alpha                90
_cell_angle_beta                 97.140(4)
_cell_angle_gamma                90
_cell_volume                     3094.3(4)
_cell_formula_units_Z            4
_cell_measurement_temperature    100(2)
_cell_measurement_reflns_used    7716
_cell_measurement_theta_min      2.19
_cell_measurement_theta_max      26.78
_exptl_crystal_description       prism
_exptl_crystal_colour            ?
_exptl_crystal_density_meas      ?
_exptl_crystal_density_method    'not measured'
_exptl_crystal_density_diffrn    1.239
_exptl_crystal_F_000             1220
_exptl_transmission_factor_min   ?
_exptl_transmission_factor_max   ?
_exptl_crystal_size_max          0.200
_exptl_crystal_size_mid          0.120
_exptl_crystal_size_min          0.100
_exptl_absorpt_coefficient_mu    0.734
_shelx_estimated_absorpt_T_min   0.867
_shelx_estimated_absorpt_T_max   0.930
_exptl_absorpt_correction_type   multi-scan
_exptl_absorpt_correction_T_min  0.5341
_exptl_absorpt_correction_T_max  0.7455
_exptl_absorpt_process_details   'SADABS V2016/2 (Bruker, 2016)'
_exptl_absorpt_special_details   ?
_diffrn_ambient_temperature      100(2)
_diffrn_radiation_wavelength     0.71073
_diffrn_radiation_type           MoK\a
_diffrn_radiation_source         'fine-focus sealed tube'
_diffrn_radiation_monochromator  'multilayer mirrors'
_diffrn_measurement_device       'Bruker APEX DUO/ApexII CCD'
_diffrn_measurement_method       'profile data from \f and \w scans'
_diffrn_detector_area_resol_mean ?
_diffrn_reflns_number            32868
_diffrn_reflns_av_unetI/netI     0.0525
_diffrn_reflns_av_R_equivalents  0.0730
_diffrn_reflns_limit_h_min       -11
_diffrn_reflns_limit_h_max       11
_diffrn_reflns_limit_k_min       -18
_diffrn_reflns_limit_k_max       18
_diffrn_reflns_limit_l_min       -31
_diffrn_reflns_limit_l_max       28
_diffrn_reflns_theta_min         1.652
_diffrn_reflns_theta_max         27.333
_diffrn_reflns_theta_full        25.242
_diffrn_measured_fraction_theta_max 0.990
_diffrn_measured_fraction_theta_full 1.000
_diffrn_reflns_Laue_measured_fraction_max 0.990
_diffrn_reflns_Laue_measured_fraction_full 1.000
_diffrn_reflns_point_group_measured_fraction_max 0.990
_diffrn_reflns_point_group_measured_fraction_full 1.000
_reflns_number_total             6923
_reflns_number_gt                5032
_reflns_threshold_expression     'I > 2\s(I)'
_reflns_Friedel_coverage         0.000
_reflns_Friedel_fraction_max     .
_reflns_Friedel_fraction_full    .

_reflns_special_details          
;
 Reflections were merged by SHELXL according to the crystal
 class for the calculation of statistics and refinement.
 
 _reflns_Friedel_fraction is defined as the number of unique
 Friedel pairs measured divided by the number that would be
 possible theoretically, ignoring centric projections and
 systematic absences.
;

_computing_data_collection       'APEX3 V2016.5-0 (Bruker, 2016)'
_computing_cell_refinement       'SAINT V8.37A (Bruker, 2005)'
_computing_data_reduction        
; 
SAINT V8.37A, XPREP v2014/2, SADABS V2016/2 (Bruker, 2016) 
;
_computing_structure_solution    'SHELX-2014-5 (Sheldrick, 2015)'
_computing_structure_refinement  'SHELX-2018-3 (Sheldrick, 2015)'
_computing_molecular_graphics    'SHELXLE v932 (Hubschle, 2011)'
_computing_publication_material  'XCIF V2014-2 (Bruker, 2014)'

_refine_special_details          
; 
Structure was phased by intrinsic methods (Sheldrick, 2015).  Systematic 
conditions suggested the ambiguous space group.  The space group choice was 
confirmed by successful convergence of the full-matrix least-squares 
refinement on F^2^.  The final map had no other significant features.  A 
final analysis of variance between observed and calculated structure factors 
showed some dependence on amplitude and little dependence on resolution. 
;
_refine_ls_structure_factor_coef Fsqd
_refine_ls_matrix_type           full
_refine_ls_weighting_scheme      calc
_refine_ls_weighting_details     
'w=1/[\s^2^(Fo^2^)+(0.0714P)^2^+2.0528P] where P=(Fo^2^+2Fc^2^)/3'
_atom_sites_solution_primary     intrinsic
_atom_sites_solution_secondary   ?
_atom_sites_solution_hydrogens   geom
_refine_ls_hydrogen_treatment    constr
_refine_ls_extinction_method     none
_refine_ls_extinction_coef       .
_refine_ls_number_reflns         6923
_refine_ls_number_parameters     369
_refine_ls_number_restraints     0
_refine_ls_R_factor_all          0.0733
_refine_ls_R_factor_gt           0.0456
_refine_ls_wR_factor_ref         0.1342
_refine_ls_wR_factor_gt          0.1181
_refine_ls_goodness_of_fit_ref   1.011
_refine_ls_restrained_S_all      1.011
_refine_ls_shift/su_max          0.002
_refine_ls_shift/su_mean         0.000

loop_
_atom_site_label
_atom_site_type_symbol
_atom_site_fract_x
_atom_site_fract_y
_atom_site_fract_z
_atom_site_U_iso_or_equiv
_atom_site_adp_type
_atom_site_occupancy
_atom_site_site_symmetry_order
_atom_site_calc_flag
_atom_site_refinement_flags_posn
_atom_site_refinement_flags_adp
_atom_site_refinement_flags_occupancy
_atom_site_disorder_assembly
_atom_site_disorder_group
Cu1 Cu 0.62318(4) 0.77524(2) 0.63101(2) 0.02150(11) Uani 1 1 d . . . . .
N1 N 0.4698(2) 0.86030(15) 0.64053(8) 0.0180(4) Uani 1 1 d . . . . .
C1 C 0.3770(3) 0.90271(17) 0.60174(10) 0.0183(5) Uani 1 1 d . . . . .
N2 N 0.6090(2) 0.79334(14) 0.55636(8) 0.0173(4) Uani 1 1 d . . . . .
C2 C 0.3901(3) 0.89172(18) 0.54662(10) 0.0196(5) Uani 1 1 d . . . . .
H2 H 0.314361 0.920515 0.521570 0.024 Uiso 1 1 calc R U . . .
N3 N 0.7359(3) 0.70543(15) 0.67483(9) 0.0227(5) Uani 1 1 d . . . . .
C3 C 0.5042(3) 0.84232(17) 0.52521(10) 0.0184(5) Uani 1 1 d . . . . .
C4 C 0.2525(3) 0.96568(19) 0.61764(11) 0.0238(6) Uani 1 1 d . . . . .
H4A H 0.176197 0.926621 0.632338 0.036 Uiso 1 1 calc R U . . .
H4B H 0.205402 1.000128 0.585655 0.036 Uiso 1 1 calc R U . . .
H4C H 0.295249 1.011146 0.645227 0.036 Uiso 1 1 calc R U . . .
C5 C 0.5097(3) 0.84689(19) 0.46487(10) 0.0232(5) Uani 1 1 d . . . . .
H5A H 0.597635 0.884347 0.457538 0.035 Uiso 1 1 calc R U . . .
H5B H 0.417066 0.876771 0.447242 0.035 Uiso 1 1 calc R U . . .
H5C H 0.518029 0.782513 0.450613 0.035 Uiso 1 1 calc R U . . .
C6 C 0.4506(3) 0.87912(17) 0.69638(10) 0.0183(5) Uani 1 1 d . . . . .
C7 C 0.5314(3) 0.95331(18) 0.72382(11) 0.0231(6) Uani 1 1 d . . . . .
C8 C 0.5114(3) 0.9692(2) 0.77766(11) 0.0278(6) Uani 1 1 d . . . . .
H8 H 0.565274 1.019626 0.796668 0.033 Uiso 1 1 calc R U . . .
C9 C 0.4155(3) 0.9140(2) 0.80470(11) 0.0291(6) Uani 1 1 d . . . . .
C10 C 0.3377(3) 0.8405(2) 0.77622(11) 0.0275(6) Uani 1 1 d . . . . .
H10 H 0.271511 0.802085 0.794087 0.033 Uiso 1 1 calc R U . . .
C11 C 0.3540(3) 0.82154(19) 0.72222(10) 0.0214(5) Uani 1 1 d . . . . .
C12 C 0.6359(3) 1.0143(2) 0.69545(12) 0.0310(6) Uani 1 1 d . . . . .
H12A H 0.715664 0.974698 0.683295 0.047 Uiso 1 1 calc R U . . .
H12B H 0.681744 1.062858 0.720553 0.047 Uiso 1 1 calc R U . . .
H12C H 0.578436 1.045074 0.664024 0.047 Uiso 1 1 calc R U . . .
C13 C 0.3967(4) 0.9332(3) 0.86326(12) 0.0428(8) Uani 1 1 d . . . . .
H13A H 0.488022 0.964151 0.881212 0.064 Uiso 1 1 calc R U . . .
H13B H 0.380647 0.873155 0.881595 0.064 Uiso 1 1 calc R U . . .
H13C H 0.309241 0.974798 0.864979 0.064 Uiso 1 1 calc R U . . .
C14 C 0.2694(4) 0.7410(2) 0.69233(12) 0.0318(7) Uani 1 1 d . . . . .
H14A H 0.207837 0.708389 0.716667 0.048 Uiso 1 1 calc R U . . .
H14B H 0.341759 0.696223 0.679835 0.048 Uiso 1 1 calc R U . . .
H14C H 0.203525 0.766114 0.661031 0.048 Uiso 1 1 calc R U . . .
C15 C 0.7417(3) 0.76081(18) 0.53431(9) 0.0171(5) Uani 1 1 d . . . . .
C16 C 0.7505(3) 0.66731(18) 0.51554(9) 0.0189(5) Uani 1 1 d . . . . .
C17 C 0.8847(3) 0.63804(19) 0.49737(10) 0.0222(5) Uani 1 1 d . . . . .
H17 H 0.891215 0.575087 0.484172 0.027 Uiso 1 1 calc R U . . .
C18 C 1.0096(3) 0.6973(2) 0.49777(11) 0.0236(6) Uani 1 1 d . . . . .
C19 C 0.9969(3) 0.78947(19) 0.51683(10) 0.0227(6) Uani 1 1 d . . . . .
H19 H 1.080943 0.831132 0.517438 0.027 Uiso 1 1 calc R U . . .
C20 C 0.8649(3) 0.82244(18) 0.53502(10) 0.0200(5) Uani 1 1 d . . . . .
C21 C 0.6186(3) 0.60111(19) 0.51582(11) 0.0255(6) Uani 1 1 d . . . . .
H21A H 0.645789 0.538409 0.502979 0.038 Uiso 1 1 calc R U . . .
H21B H 0.531809 0.626013 0.491856 0.038 Uiso 1 1 calc R U . . .
H21C H 0.591971 0.595686 0.552799 0.038 Uiso 1 1 calc R U . . .
C22 C 1.1535(3) 0.6638(2) 0.47749(13) 0.0344(7) Uani 1 1 d . . . . .
H22A H 1.143703 0.596507 0.467633 0.052 Uiso 1 1 calc R U . . .
H22B H 1.238696 0.672046 0.506093 0.052 Uiso 1 1 calc R U . . .
H22C H 1.171495 0.700948 0.445582 0.052 Uiso 1 1 calc R U . . .
C23 C 0.8551(3) 0.92215(19) 0.55663(11) 0.0260(6) Uani 1 1 d . . . . .
H23A H 0.862109 0.920292 0.596285 0.039 Uiso 1 1 calc R U . . .
H23B H 0.758440 0.950608 0.541737 0.039 Uiso 1 1 calc R U . . .
H23C H 0.938541 0.960236 0.545877 0.039 Uiso 1 1 calc R U . . .
C24 C 0.8220(3) 0.65453(17) 0.70797(10) 0.0191(5) Uani 1 1 d . . . . .
C25 C 0.8170(3) 0.66692(17) 0.76743(10) 0.0190(5) Uani 1 1 d . . . . .
C26 C 0.9475(3) 0.65633(18) 0.80478(10) 0.0214(5) Uani 1 1 d . . . . .
H26 H 1.038995 0.634874 0.792875 0.026 Uiso 1 1 calc R U . . .
C27 C 0.9429(3) 0.67731(19) 0.85941(11) 0.0253(6) Uani 1 1 d . . . . .
H27 H 1.031761 0.670394 0.884549 0.030 Uiso 1 1 calc R U . . .
C28 C 0.8109(3) 0.70795(18) 0.87725(11) 0.0251(6) Uani 1 1 d . . . . .
H28 H 0.808384 0.721952 0.914526 0.030 Uiso 1 1 calc R U . . .
C29 C 0.6811(3) 0.71826(19) 0.84034(11) 0.0253(6) Uani 1 1 d . . . . .
H29 H 0.589687 0.739298 0.852456 0.030 Uiso 1 1 calc R U . . .
C30 C 0.6847(3) 0.69804(18) 0.78612(10) 0.0228(6) Uani 1 1 d . . . . .
H30 H 0.595472 0.705494 0.761252 0.027 Uiso 1 1 calc R U . . .
C31 C 0.9275(3) 0.58510(17) 0.68742(10) 0.0190(5) Uani 1 1 d . . . . .
C32 C 0.9849(3) 0.60342(19) 0.63850(10) 0.0217(5) Uani 1 1 d . . . . .
H32 H 0.957584 0.660226 0.619119 0.026 Uiso 1 1 calc R U . . .
C33 C 1.0813(3) 0.5390(2) 0.61820(11) 0.0275(6) Uani 1 1 d . . . . .
H33 H 1.120386 0.552214 0.585119 0.033 Uiso 1 1 calc R U . . .
C34 C 1.1209(3) 0.4558(2) 0.64583(12) 0.0308(6) Uani 1 1 d . . . . .
H34 H 1.187943 0.412245 0.631970 0.037 Uiso 1 1 calc R U . . .
C35 C 1.0626(3) 0.43594(19) 0.69378(12) 0.0295(6) Uani 1 1 d . . . . .
H35 H 1.088199 0.378177 0.712406 0.035 Uiso 1 1 calc R U . . .
C36 C 0.9666(3) 0.50046(18) 0.71471(11) 0.0234(6) Uani 1 1 d . . . . .
H36 H 0.927536 0.486758 0.747734 0.028 Uiso 1 1 calc R U . . .

loop_
_atom_site_aniso_label
_atom_site_aniso_U_11
_atom_site_aniso_U_22
_atom_site_aniso_U_33
_atom_site_aniso_U_23
_atom_site_aniso_U_13
_atom_site_aniso_U_12
Cu1 0.02688(18) 0.01935(18) 0.01844(17) 0.00151(13) 0.00351(12) 0.00484(13)
N1 0.0215(10) 0.0146(10) 0.0179(10) -0.0009(8) 0.0028(8) -0.0008(8)
C1 0.0188(12) 0.0120(11) 0.0239(13) -0.0002(10) 0.0021(10) -0.0018(9)
N2 0.0194(10) 0.0161(10) 0.0169(10) 0.0004(8) 0.0047(8) -0.0003(8)
C2 0.0210(12) 0.0169(12) 0.0201(12) 0.0027(10) -0.0011(10) 0.0009(10)
N3 0.0312(12) 0.0198(11) 0.0177(10) -0.0005(9) 0.0062(9) 0.0055(9)
C3 0.0205(12) 0.0142(12) 0.0202(12) 0.0012(10) 0.0014(10) -0.0046(10)
C4 0.0247(13) 0.0205(13) 0.0260(13) -0.0019(11) 0.0019(11) 0.0046(11)
C5 0.0275(13) 0.0237(14) 0.0182(12) 0.0007(11) 0.0019(10) 0.0007(11)
C6 0.0203(12) 0.0153(12) 0.0193(12) -0.0005(10) 0.0028(10) 0.0052(10)
C7 0.0251(13) 0.0180(13) 0.0253(13) -0.0027(11) 0.0000(11) 0.0029(10)
C8 0.0317(15) 0.0250(14) 0.0250(14) -0.0089(11) -0.0036(11) 0.0049(12)
C9 0.0330(15) 0.0350(16) 0.0193(13) -0.0021(12) 0.0030(11) 0.0147(13)
C10 0.0288(14) 0.0290(15) 0.0261(14) 0.0058(12) 0.0090(11) 0.0058(12)
C11 0.0233(13) 0.0196(13) 0.0220(13) 0.0021(11) 0.0057(10) 0.0029(10)
C12 0.0325(15) 0.0267(15) 0.0334(15) -0.0051(12) 0.0022(12) -0.0079(12)
C13 0.053(2) 0.052(2) 0.0230(15) -0.0053(14) 0.0038(14) 0.0207(17)
C14 0.0393(17) 0.0231(15) 0.0334(16) 0.0019(12) 0.0062(13) -0.0092(12)
C15 0.0223(12) 0.0168(12) 0.0125(11) 0.0014(9) 0.0035(9) 0.0007(10)
C16 0.0264(13) 0.0168(12) 0.0137(11) 0.0006(10) 0.0027(10) 0.0001(10)
C17 0.0320(14) 0.0183(13) 0.0167(12) -0.0007(10) 0.0038(10) 0.0038(11)
C18 0.0262(13) 0.0254(14) 0.0203(12) 0.0037(11) 0.0071(11) 0.0029(11)
C19 0.0227(13) 0.0228(14) 0.0229(13) 0.0027(11) 0.0038(10) -0.0017(10)
C20 0.0249(13) 0.0170(12) 0.0180(12) 0.0013(10) 0.0018(10) -0.0002(10)
C21 0.0318(15) 0.0167(13) 0.0284(14) -0.0010(11) 0.0054(12) -0.0046(11)
C22 0.0320(16) 0.0342(17) 0.0399(17) 0.0022(14) 0.0157(13) 0.0051(13)
C23 0.0292(14) 0.0185(13) 0.0302(14) -0.0026(11) 0.0024(11) -0.0022(11)
C24 0.0248(13) 0.0132(12) 0.0190(12) -0.0004(10) 0.0018(10) -0.0006(10)
C25 0.0276(13) 0.0106(11) 0.0187(12) 0.0018(9) 0.0024(10) -0.0006(10)
C26 0.0263(13) 0.0161(12) 0.0218(12) 0.0014(10) 0.0027(10) -0.0014(10)
C27 0.0315(14) 0.0210(13) 0.0218(13) 0.0023(11) -0.0036(11) -0.0057(11)
C28 0.0421(16) 0.0176(13) 0.0160(12) -0.0005(10) 0.0049(11) -0.0033(11)
C29 0.0363(15) 0.0187(13) 0.0220(13) 0.0028(11) 0.0080(11) 0.0033(11)
C30 0.0318(14) 0.0156(12) 0.0210(13) 0.0014(10) 0.0032(11) 0.0034(11)
C31 0.0226(12) 0.0137(12) 0.0200(12) -0.0018(10) -0.0002(10) -0.0003(10)
C32 0.0253(13) 0.0180(13) 0.0214(13) -0.0034(10) 0.0009(10) 0.0030(10)
C33 0.0320(15) 0.0258(15) 0.0241(13) -0.0079(11) 0.0012(11) 0.0041(12)
C34 0.0321(15) 0.0238(14) 0.0360(16) -0.0104(12) 0.0022(13) 0.0091(12)
C35 0.0354(16) 0.0136(13) 0.0372(16) -0.0011(12) -0.0048(12) 0.0068(11)
C36 0.0274(14) 0.0164(13) 0.0253(13) 0.0007(10) -0.0008(11) 0.0009(10)

_geom_special_details            
;
 All esds (except the esd in the dihedral angle between two l.s. planes)
 are estimated using the full covariance matrix.  The cell esds are taken
 into account individually in the estimation of esds in distances, angles
 and torsion angles; correlations between esds in cell parameters are only
 used when they are defined by crystal symmetry.  An approximate (isotropic)
 treatment of cell esds is used for estimating esds involving l.s. planes.
;

_exptl_special_details           
; 
One distinct cell was identified using APEX3 (Bruker, 2016).  Five frame 
series were integrated and filtered for statistical outliers using SAINT 
(Bruker, 2016) then corrected for absorption by integration using 
SAINT/SADABS v2014/2 (Bruker, 2016) to sort, merge, and scale the combined 
data.  No decay correction was applied.    
;

loop_
_geom_bond_atom_site_label_1
_geom_bond_atom_site_label_2
_geom_bond_distance
_geom_bond_site_symmetry_2
_geom_bond_publ_flag
Cu1 N3 1.700(2) . ?
Cu1 N1 1.855(2) . ?
Cu1 N2 1.861(2) . ?
N1 C1 1.331(3) . ?
N1 C6 1.444(3) . ?
C1 C2 1.397(3) . ?
C1 C4 1.510(3) . ?
N2 C3 1.329(3) . ?
N2 C15 1.438(3) . ?
C2 C3 1.391(4) . ?
C2 H2 0.9500 . ?
N3 C24 1.274(3) . ?
C3 C5 1.508(3) . ?
C4 H4A 0.9800 . ?
C4 H4B 0.9800 . ?
C4 H4C 0.9800 . ?
C5 H5A 0.9800 . ?
C5 H5B 0.9800 . ?
C5 H5C 0.9800 . ?
C6 C11 1.396(4) . ?
C6 C7 1.398(4) . ?
C7 C8 1.389(4) . ?
C7 C12 1.506(4) . ?
C8 C9 1.388(4) . ?
C8 H8 0.9500 . ?
C9 C10 1.390(4) . ?
C9 C13 1.510(4) . ?
C10 C11 1.393(4) . ?
C10 H10 0.9500 . ?
C11 C14 1.506(4) . ?
C12 H12A 0.9800 . ?
C12 H12B 0.9800 . ?
C12 H12C 0.9800 . ?
C13 H13A 0.9800 . ?
C13 H13B 0.9800 . ?
C13 H13C 0.9800 . ?
C14 H14A 0.9800 . ?
C14 H14B 0.9800 . ?
C14 H14C 0.9800 . ?
C15 C20 1.398(4) . ?
C15 C16 1.403(3) . ?
C16 C17 1.392(4) . ?
C16 C21 1.501(4) . ?
C17 C18 1.390(4) . ?
C17 H17 0.9500 . ?
C18 C19 1.391(4) . ?
C18 C22 1.510(4) . ?
C19 C20 1.390(4) . ?
C19 H19 0.9500 . ?
C20 C23 1.510(4) . ?
C21 H21A 0.9800 . ?
C21 H21B 0.9800 . ?
C21 H21C 0.9800 . ?
C22 H22A 0.9800 . ?
C22 H22B 0.9800 . ?
C22 H22C 0.9800 . ?
C23 H23A 0.9800 . ?
C23 H23B 0.9800 . ?
C23 H23C 0.9800 . ?
C24 C31 1.490(3) . ?
C24 C25 1.494(3) . ?
C25 C30 1.390(4) . ?
C25 C26 1.402(4) . ?
C26 C27 1.395(4) . ?
C26 H26 0.9500 . ?
C27 C28 1.377(4) . ?
C27 H27 0.9500 . ?
C28 C29 1.391(4) . ?
C28 H28 0.9500 . ?
C29 C30 1.381(4) . ?
C29 H29 0.9500 . ?
C30 H30 0.9500 . ?
C31 C36 1.395(4) . ?
C31 C32 1.400(4) . ?
C32 C33 1.387(4) . ?
C32 H32 0.9500 . ?
C33 C34 1.383(4) . ?
C33 H33 0.9500 . ?
C34 C35 1.386(4) . ?
C34 H34 0.9500 . ?
C35 C36 1.392(4) . ?
C35 H35 0.9500 . ?
C36 H36 0.9500 . ?

loop_
_geom_angle_atom_site_label_1
_geom_angle_atom_site_label_2
_geom_angle_atom_site_label_3
_geom_angle
_geom_angle_site_symmetry_1
_geom_angle_site_symmetry_3
_geom_angle_publ_flag
N3 Cu1 N1 132.69(10) . . ?
N3 Cu1 N2 132.78(10) . . ?
N1 Cu1 N2 94.53(9) . . ?
C1 N1 C6 118.5(2) . . ?
C1 N1 Cu1 126.78(17) . . ?
C6 N1 Cu1 114.73(15) . . ?
N1 C1 C2 122.7(2) . . ?
N1 C1 C4 119.0(2) . . ?
C2 C1 C4 118.3(2) . . ?
C3 N2 C15 119.6(2) . . ?
C3 N2 Cu1 127.38(17) . . ?
C15 N2 Cu1 112.29(15) . . ?
C3 C2 C1 125.7(2) . . ?
C3 C2 H2 117.1 . . ?
C1 C2 H2 117.1 . . ?
C24 N3 Cu1 178.9(2) . . ?
N2 C3 C2 122.1(2) . . ?
N2 C3 C5 119.6(2) . . ?
C2 C3 C5 118.3(2) . . ?
C1 C4 H4A 109.5 . . ?
C1 C4 H4B 109.5 . . ?
H4A C4 H4B 109.5 . . ?
C1 C4 H4C 109.5 . . ?
H4A C4 H4C 109.5 . . ?
H4B C4 H4C 109.5 . . ?
C3 C5 H5A 109.5 . . ?
C3 C5 H5B 109.5 . . ?
H5A C5 H5B 109.5 . . ?
C3 C5 H5C 109.5 . . ?
H5A C5 H5C 109.5 . . ?
H5B C5 H5C 109.5 . . ?
C11 C6 C7 121.3(2) . . ?
C11 C6 N1 119.3(2) . . ?
C7 C6 N1 119.4(2) . . ?
C8 C7 C6 118.1(3) . . ?
C8 C7 C12 121.3(2) . . ?
C6 C7 C12 120.6(2) . . ?
C9 C8 C7 122.4(3) . . ?
C9 C8 H8 118.8 . . ?
C7 C8 H8 118.8 . . ?
C8 C9 C10 117.9(2) . . ?
C8 C9 C13 121.0(3) . . ?
C10 C9 C13 121.1(3) . . ?
C9 C10 C11 121.9(3) . . ?
C9 C10 H10 119.1 . . ?
C11 C10 H10 119.1 . . ?
C10 C11 C6 118.4(2) . . ?
C10 C11 C14 120.9(2) . . ?
C6 C11 C14 120.7(2) . . ?
C7 C12 H12A 109.5 . . ?
C7 C12 H12B 109.5 . . ?
H12A C12 H12B 109.5 . . ?
C7 C12 H12C 109.5 . . ?
H12A C12 H12C 109.5 . . ?
H12B C12 H12C 109.5 . . ?
C9 C13 H13A 109.5 . . ?
C9 C13 H13B 109.5 . . ?
H13A C13 H13B 109.5 . . ?
C9 C13 H13C 109.5 . . ?
H13A C13 H13C 109.5 . . ?
H13B C13 H13C 109.5 . . ?
C11 C14 H14A 109.5 . . ?
C11 C14 H14B 109.5 . . ?
H14A C14 H14B 109.5 . . ?
C11 C14 H14C 109.5 . . ?
H14A C14 H14C 109.5 . . ?
H14B C14 H14C 109.5 . . ?
C20 C15 C16 120.7(2) . . ?
C20 C15 N2 118.6(2) . . ?
C16 C15 N2 120.6(2) . . ?
C17 C16 C15 118.2(2) . . ?
C17 C16 C21 121.4(2) . . ?
C15 C16 C21 120.4(2) . . ?
C18 C17 C16 122.6(2) . . ?
C18 C17 H17 118.7 . . ?
C16 C17 H17 118.7 . . ?
C17 C18 C19 117.7(2) . . ?
C17 C18 C22 121.4(3) . . ?
C19 C18 C22 120.9(3) . . ?
C20 C19 C18 122.0(2) . . ?
C20 C19 H19 119.0 . . ?
C18 C19 H19 119.0 . . ?
C19 C20 C15 118.8(2) . . ?
C19 C20 C23 121.0(2) . . ?
C15 C20 C23 120.1(2) . . ?
C16 C21 H21A 109.5 . . ?
C16 C21 H21B 109.5 . . ?
H21A C21 H21B 109.5 . . ?
C16 C21 H21C 109.5 . . ?
H21A C21 H21C 109.5 . . ?
H21B C21 H21C 109.5 . . ?
C18 C22 H22A 109.5 . . ?
C18 C22 H22B 109.5 . . ?
H22A C22 H22B 109.5 . . ?
C18 C22 H22C 109.5 . . ?
H22A C22 H22C 109.5 . . ?
H22B C22 H22C 109.5 . . ?
C20 C23 H23A 109.5 . . ?
C20 C23 H23B 109.5 . . ?
H23A C23 H23B 109.5 . . ?
C20 C23 H23C 109.5 . . ?
H23A C23 H23C 109.5 . . ?
H23B C23 H23C 109.5 . . ?
N3 C24 C31 120.2(2) . . ?
N3 C24 C25 118.9(2) . . ?
C31 C24 C25 120.9(2) . . ?
C30 C25 C26 118.7(2) . . ?
C30 C25 C24 119.9(2) . . ?
C26 C25 C24 121.2(2) . . ?
C27 C26 C25 120.0(2) . . ?
C27 C26 H26 120.0 . . ?
C25 C26 H26 120.0 . . ?
C28 C27 C26 120.6(3) . . ?
C28 C27 H27 119.7 . . ?
C26 C27 H27 119.7 . . ?
C27 C28 C29 119.6(2) . . ?
C27 C28 H28 120.2 . . ?
C29 C28 H28 120.2 . . ?
C30 C29 C28 120.2(3) . . ?
C30 C29 H29 119.9 . . ?
C28 C29 H29 119.9 . . ?
C29 C30 C25 121.0(3) . . ?
C29 C30 H30 119.5 . . ?
C25 C30 H30 119.5 . . ?
C36 C31 C32 118.9(2) . . ?
C36 C31 C24 121.7(2) . . ?
C32 C31 C24 119.4(2) . . ?
C33 C32 C31 120.3(3) . . ?
C33 C32 H32 119.8 . . ?
C31 C32 H32 119.8 . . ?
C34 C33 C32 120.4(3) . . ?
C34 C33 H33 119.8 . . ?
C32 C33 H33 119.8 . . ?
C33 C34 C35 119.9(3) . . ?
C33 C34 H34 120.1 . . ?
C35 C34 H34 120.1 . . ?
C34 C35 C36 120.2(3) . . ?
C34 C35 H35 119.9 . . ?
C36 C35 H35 119.9 . . ?
C35 C36 C31 120.3(3) . . ?
C35 C36 H36 119.9 . . ?
C31 C36 H36 119.9 . . ?

_refine_diff_density_max         0.637
_refine_diff_density_min         -0.896
_refine_diff_density_rms         0.078

_shelx_res_file                  
;
TITL 14_a.res in P2(1)/c
    14_a.res
    created by SHELXL-2018/3 at 10:54:26 on 04-Jun-2019
REM Old TITL 14 in P2(1)/c

REM SHELXT solution in P2(1)/c
REM R1 0.109,  Rweak 0.003,  Alpha 0.035,  Orientation as input
REM Formula found by SHELXT:  C36 Cu N3

CELL  0.71073   8.9066  14.0911  24.8477   90.000   97.140   90.000
ZERR    4.000   0.0006   0.0009   0.0019    0.000    0.004    0.000
LATT  1
SYMM -X, 1/2+Y, 1/2-Z
SFAC C H CU N
UNIT 144 156 4 12
TEMP -173.000
SIZE 0.10 0.12 0.20
L.S. 20
BOND $H
LIST 4
ACTA
FMAP 2
PLAN 20
WGHT    0.071400    2.052800
FVAR       0.43920
CU1   3    0.623182    0.775236    0.631009    11.00000    0.02688    0.01935 =
         0.01844    0.00151    0.00351    0.00484
N1    4    0.469784    0.860299    0.640534    11.00000    0.02154    0.01459 =
         0.01787   -0.00089    0.00282   -0.00081
C1    1    0.376988    0.902711    0.601741    11.00000    0.01883    0.01196 =
         0.02389   -0.00023    0.00212   -0.00184
N2    4    0.609041    0.793337    0.556359    11.00000    0.01944    0.01611 =
         0.01685    0.00036    0.00472   -0.00028
C2    1    0.390073    0.891724    0.546624    11.00000    0.02097    0.01694 =
         0.02006    0.00272   -0.00107    0.00095
AFIX  43
H2    2    0.314361    0.920515    0.521570    11.00000   -1.20000
AFIX   0
N3    4    0.735927    0.705432    0.674833    11.00000    0.03121    0.01981 =
         0.01774   -0.00053    0.00619    0.00549
C3    1    0.504239    0.842325    0.525211    11.00000    0.02048    0.01424 =
         0.02015    0.00118    0.00137   -0.00455
C4    1    0.252535    0.965678    0.617635    11.00000    0.02467    0.02045 =
         0.02604   -0.00187    0.00186    0.00465
AFIX 137
H4A   2    0.176197    0.926621    0.632338    11.00000   -1.50000
H4B   2    0.205402    1.000128    0.585655    11.00000   -1.50000
H4C   2    0.295249    1.011146    0.645227    11.00000   -1.50000
AFIX   0
C5    1    0.509722    0.846888    0.464873    11.00000    0.02753    0.02371 =
         0.01821    0.00070    0.00188    0.00073
AFIX 137
H5A   2    0.597635    0.884347    0.457538    11.00000   -1.50000
H5B   2    0.417066    0.876771    0.447242    11.00000   -1.50000
H5C   2    0.518029    0.782513    0.450613    11.00000   -1.50000
AFIX   0
C6    1    0.450618    0.879116    0.696378    11.00000    0.02034    0.01532 =
         0.01933   -0.00051    0.00276    0.00524
C7    1    0.531357    0.953309    0.723825    11.00000    0.02508    0.01802 =
         0.02527   -0.00271    0.00005    0.00295
C8    1    0.511372    0.969175    0.777663    11.00000    0.03172    0.02495 =
         0.02500   -0.00887   -0.00363    0.00493
AFIX  43
H8    2    0.565274    1.019626    0.796668    11.00000   -1.20000
AFIX   0
C9    1    0.415511    0.913997    0.804702    11.00000    0.03301    0.03498 =
         0.01933   -0.00206    0.00304    0.01466
C10   1    0.337692    0.840495    0.776221    11.00000    0.02876    0.02898 =
         0.02610    0.00577    0.00904    0.00583
AFIX  43
H10   2    0.271511    0.802085    0.794087    11.00000   -1.20000
AFIX   0
C11   1    0.353974    0.821540    0.722219    11.00000    0.02325    0.01961 =
         0.02200    0.00208    0.00575    0.00290
C12   1    0.635926    1.014308    0.695448    11.00000    0.03250    0.02666 =
         0.03341   -0.00509    0.00220   -0.00791
AFIX 137
H12A  2    0.715664    0.974698    0.683295    11.00000   -1.50000
H12B  2    0.681744    1.062858    0.720553    11.00000   -1.50000
H12C  2    0.578436    1.045074    0.664024    11.00000   -1.50000
AFIX   0
C13   1    0.396706    0.933210    0.863257    11.00000    0.05331    0.05182 =
         0.02302   -0.00534    0.00384    0.02075
AFIX 137
H13A  2    0.488022    0.964151    0.881212    11.00000   -1.50000
H13B  2    0.380647    0.873155    0.881595    11.00000   -1.50000
H13C  2    0.309241    0.974798    0.864979    11.00000   -1.50000
AFIX   0
C14   1    0.269392    0.741041    0.692330    11.00000    0.03932    0.02308 =
         0.03341    0.00189    0.00616   -0.00924
AFIX 137
H14A  2    0.207837    0.708389    0.716667    11.00000   -1.50000
H14B  2    0.341759    0.696223    0.679835    11.00000   -1.50000
H14C  2    0.203525    0.766114    0.661031    11.00000   -1.50000
AFIX   0
C15   1    0.741660    0.760814    0.534306    11.00000    0.02235    0.01680 =
         0.01254    0.00137    0.00353    0.00065
C16   1    0.750502    0.667309    0.515545    11.00000    0.02640    0.01675 =
         0.01370    0.00063    0.00273    0.00009
C17   1    0.884701    0.638039    0.497369    11.00000    0.03197    0.01827 =
         0.01668   -0.00074    0.00384    0.00377
AFIX  43
H17   2    0.891215    0.575087    0.484172    11.00000   -1.20000
AFIX   0
C18   1    1.009603    0.697333    0.497772    11.00000    0.02616    0.02536 =
         0.02029    0.00366    0.00708    0.00287
C19   1    0.996888    0.789472    0.516833    11.00000    0.02275    0.02282 =
         0.02285    0.00272    0.00382   -0.00172
AFIX  43
H19   2    1.080943    0.831132    0.517438    11.00000   -1.20000
AFIX   0
C20   1    0.864942    0.822439    0.535021    11.00000    0.02490    0.01702 =
         0.01798    0.00130    0.00182   -0.00023
C21   1    0.618569    0.601110    0.515819    11.00000    0.03185    0.01667 =
         0.02843   -0.00096    0.00537   -0.00456
AFIX 137
H21A  2    0.645789    0.538409    0.502979    11.00000   -1.50000
H21B  2    0.531809    0.626013    0.491856    11.00000   -1.50000
H21C  2    0.591971    0.595686    0.552799    11.00000   -1.50000
AFIX   0
C22   1    1.153507    0.663761    0.477489    11.00000    0.03201    0.03416 =
         0.03991    0.00224    0.01567    0.00512
AFIX 137
H22A  2    1.143703    0.596507    0.467633    11.00000   -1.50000
H22B  2    1.238696    0.672046    0.506093    11.00000   -1.50000
H22C  2    1.171495    0.700948    0.445582    11.00000   -1.50000
AFIX   0
C23   1    0.855148    0.922148    0.556627    11.00000    0.02918    0.01848 =
         0.03016   -0.00258    0.00239   -0.00224
AFIX 137
H23A  2    0.862109    0.920292    0.596285    11.00000   -1.50000
H23B  2    0.758440    0.950608    0.541737    11.00000   -1.50000
H23C  2    0.938541    0.960236    0.545877    11.00000   -1.50000
AFIX   0
C24   1    0.821996    0.654527    0.707974    11.00000    0.02483    0.01324 =
         0.01897   -0.00035    0.00178   -0.00060
C25   1    0.817020    0.666919    0.767425    11.00000    0.02764    0.01061 =
         0.01870    0.00179    0.00242   -0.00057
C26   1    0.947518    0.656327    0.804775    11.00000    0.02627    0.01613 =
         0.02177    0.00136    0.00267   -0.00138
AFIX  43
H26   2    1.038995    0.634874    0.792875    11.00000   -1.20000
AFIX   0
C27   1    0.942945    0.677307    0.859414    11.00000    0.03147    0.02099 =
         0.02181    0.00225   -0.00359   -0.00574
AFIX  43
H27   2    1.031761    0.670394    0.884549    11.00000   -1.20000
AFIX   0
C28   1    0.810861    0.707949    0.877248    11.00000    0.04212    0.01757 =
         0.01599   -0.00047    0.00493   -0.00332
AFIX  43
H28   2    0.808384    0.721952    0.914526    11.00000   -1.20000
AFIX   0
C29   1    0.681108    0.718265    0.840336    11.00000    0.03633    0.01870 =
         0.02202    0.00275    0.00801    0.00335
AFIX  43
H29   2    0.589687    0.739298    0.852456    11.00000   -1.20000
AFIX   0
C30   1    0.684702    0.698037    0.786125    11.00000    0.03176    0.01556 =
         0.02104    0.00143    0.00315    0.00341
AFIX  43
H30   2    0.595472    0.705494    0.761252    11.00000   -1.20000
AFIX   0
C31   1    0.927518    0.585104    0.687422    11.00000    0.02264    0.01371 =
         0.01997   -0.00181   -0.00022   -0.00029
C32   1    0.984859    0.603425    0.638502    11.00000    0.02533    0.01796 =
         0.02137   -0.00335    0.00088    0.00297
AFIX  43
H32   2    0.957584    0.660226    0.619119    11.00000   -1.20000
AFIX   0
C33   1    1.081298    0.539040    0.618201    11.00000    0.03203    0.02584 =
         0.02409   -0.00786    0.00121    0.00408
AFIX  43
H33   2    1.120386    0.552214    0.585119    11.00000   -1.20000
AFIX   0
C34   1    1.120899    0.455774    0.645828    11.00000    0.03206    0.02378 =
         0.03601   -0.01040    0.00217    0.00915
AFIX  43
H34   2    1.187943    0.412245    0.631970    11.00000   -1.20000
AFIX   0
C35   1    1.062597    0.435939    0.693777    11.00000    0.03537    0.01359 =
         0.03718   -0.00108   -0.00483    0.00682
AFIX  43
H35   2    1.088199    0.378177    0.712406    11.00000   -1.20000
AFIX   0
C36   1    0.966593    0.500460    0.714712    11.00000    0.02742    0.01643 =
         0.02535    0.00066   -0.00078    0.00087
AFIX  43
H36   2    0.927536    0.486758    0.747734    11.00000   -1.20000
AFIX   0
HKLF 4


REM  14_a.res in P2(1)/c
REM wR2 = 0.134185, GooF = S = 1.01094, Restrained GooF = 1.01094 for all data
REM R1 = 0.045565 for 5032 Fo > 4sig(Fo) and 0.073283 for all 6923 data
REM 369 parameters refined using 0 restraints

END

WGHT      0.0714      2.0528

REM Highest difference peak  0.637,  deepest hole -0.896,  1-sigma level  0.078
Q1    1   0.6292  0.7806  0.5862  11.00000  0.05    0.64
Q2    1   0.7593  0.7778  0.6473  11.00000  0.05    0.57
Q3    1   0.6225  0.6774  0.6307  11.00000  0.05    0.56
Q4    1   0.1275  0.7235  0.6076  11.00000  0.05    0.49
Q5    1   0.4937  0.7813  0.6086  11.00000  0.05    0.47
Q6    1   0.4616  0.8755  0.6700  11.00000  0.05    0.40
Q7    1   0.8189  0.6573  0.7395  11.00000  0.05    0.40
Q8    1   0.6339  0.7923  0.6733  11.00000  0.05    0.39
Q9    1   0.4234  0.8809  0.6216  11.00000  0.05    0.39
Q10   1   0.6686  0.7863  0.5463  11.00000  0.05    0.39
Q11   1   0.7918  0.6994  0.6717  11.00000  0.05    0.38
Q12   1   0.8788  0.6743  0.7775  11.00000  0.05    0.37
Q13   1   0.4728  0.9187  0.8835  11.00000  0.05    0.36
Q14   1   0.9453  0.5874  0.6574  11.00000  0.05    0.36
Q15   1   1.2326  0.7210  0.4791  11.00000  0.05    0.35
Q16   1   0.7142  0.7759  0.6081  11.00000  0.05    0.34
Q17   1   0.9770  0.5923  0.6689  11.00000  0.05    0.34
Q18   1   1.0723  0.6787  0.4891  11.00000  0.05    0.34
Q19   1   0.7087  0.7133  0.8109  11.00000  0.05    0.34
Q20   1   0.7545  0.7065  0.8591  11.00000  0.05    0.33
;
_shelx_res_checksum              55182
####################################################################### 
# 
# This file contains crystal structure data downloaded from the 
# Cambridge Structural Database (CSD) hosted by the Cambridge 
# Crystallographic Data Centre (CCDC).
# 
# Full information about CCDC data access policies and citation 
# guidelines are available at http://www.ccdc.cam.ac.uk/access/V1 
# 
# Audit and citation data items may have been added by the CCDC. 
# Please retain this information to preserve the provenance of 
# this file and to allow appropriate attribution of the data. 
# 
#######################################################################

data_14_a_CCDC1
_audit_block_doi                 10.5517/ccdc.csd.cc23456n
_database_code_depnum_ccdc_archive 'CCDC 1940420'
loop_
_audit_author_name
_audit_author_address
'Jeffery A. Bertke'
;Georgetown University
United States of America
;
_audit_update_record             
;
2019-08-03 deposited with the CCDC.	2021-11-23 downloaded from the CCDC.
;

_audit_creation_method           SHELXL-2017/1
_shelx_SHELXL_version_number     2017/1
_chemical_name_systematic        ?
_chemical_name_common            ?
_chemical_melting_point          ?
_chemical_formula_moiety         'C17 H17 N O2'
_chemical_formula_sum            'C17 H17 N O2'
_chemical_formula_weight         267.31

loop_
_atom_type_symbol
_atom_type_description
_atom_type_scat_dispersion_real
_atom_type_scat_dispersion_imag
_atom_type_scat_source
C C 0.0033 0.0016 'International Tables Vol C Tables 4.2.6.8 and 6.1.1.4'
H H 0.0000 0.0000 'International Tables Vol C Tables 4.2.6.8 and 6.1.1.4'
N N 0.0061 0.0033 'International Tables Vol C Tables 4.2.6.8 and 6.1.1.4'
O O 0.0106 0.0060 'International Tables Vol C Tables 4.2.6.8 and 6.1.1.4'

_space_group_crystal_system      monoclinic
_space_group_IT_number           14
_space_group_name_H-M_alt        'P 21/c'
_space_group_name_Hall           '-P 2ybc'

_shelx_space_group_comment       
;
The symmetry employed for this shelxl refinement is uniquely defined
by the following loop, which should always be used as a source of
symmetry information in preference to the above space-group names.
They are only intended as comments.
;

loop_
_space_group_symop_operation_xyz
'x, y, z'
'-x, y+1/2, -z+1/2'
'-x, -y, -z'
'x, -y-1/2, z-1/2'

_cell_length_a                   16.2558(13)
_cell_length_b                   7.4638(6)
_cell_length_c                   11.6496(10)
_cell_angle_alpha                90
_cell_angle_beta                 101.984(2)
_cell_angle_gamma                90
_cell_volume                     1382.6(2)
_cell_formula_units_Z            4
_cell_measurement_temperature    100(2)
_cell_measurement_reflns_used    2019
_cell_measurement_theta_min      3.01
_cell_measurement_theta_max      22.32
_exptl_crystal_description       plate
_exptl_crystal_colour            colourless
_exptl_crystal_density_meas      ?
_exptl_crystal_density_method    'not measured'
_exptl_crystal_density_diffrn    1.284
_exptl_crystal_F_000             568
_exptl_transmission_factor_min   ?
_exptl_transmission_factor_max   ?
_exptl_crystal_size_max          0.154
_exptl_crystal_size_mid          0.134
_exptl_crystal_size_min          0.068
_exptl_absorpt_coefficient_mu    0.084
_shelx_estimated_absorpt_T_min   0.987
_shelx_estimated_absorpt_T_max   0.994
_exptl_absorpt_correction_type   multi-scan
_exptl_absorpt_correction_T_min  0.99273
_exptl_absorpt_correction_T_max  0.99583
_exptl_absorpt_process_details   'SADABS V2016/2 (Bruker, 2016)'
_exptl_absorpt_special_details   ?
_diffrn_ambient_temperature      100(2)
_diffrn_radiation_wavelength     0.71073
_diffrn_radiation_type           MoK\a
_diffrn_radiation_source         'fine-focus sealed tube'
_diffrn_radiation_monochromator  'multilayer mirrors'
_diffrn_measurement_device       'Bruker APEX DUO/ApexII CCD'
_diffrn_measurement_method       'profile data from \f and \w scans'
_diffrn_detector_area_resol_mean ?
_diffrn_reflns_number            18777
_diffrn_reflns_av_unetI/netI     0.0504
_diffrn_reflns_av_R_equivalents  0.0790
_diffrn_reflns_limit_h_min       -19
_diffrn_reflns_limit_h_max       18
_diffrn_reflns_limit_k_min       -8
_diffrn_reflns_limit_k_max       8
_diffrn_reflns_limit_l_min       -14
_diffrn_reflns_limit_l_max       14
_diffrn_reflns_theta_min         2.562
_diffrn_reflns_theta_max         25.340
_diffrn_reflns_theta_full        25.242
_diffrn_measured_fraction_theta_max 1.000
_diffrn_measured_fraction_theta_full 1.000
_diffrn_reflns_Laue_measured_fraction_max 1.000
_diffrn_reflns_Laue_measured_fraction_full 1.000
_diffrn_reflns_point_group_measured_fraction_max 1.000
_diffrn_reflns_point_group_measured_fraction_full 1.000
_reflns_number_total             2527
_reflns_number_gt                1742
_reflns_threshold_expression     'I > 2\s(I)'
_reflns_Friedel_coverage         0.000
_reflns_Friedel_fraction_max     .
_reflns_Friedel_fraction_full    .

_reflns_special_details          
;
 Reflections were merged by SHELXL according to the crystal
 class for the calculation of statistics and refinement.
 
 _reflns_Friedel_fraction is defined as the number of unique
 Friedel pairs measured divided by the number that would be
 possible theoretically, ignoring centric projections and
 systematic absences.
;

_computing_data_collection       'APEX3 V2016.5-0 (Bruker, 2016)'
_computing_cell_refinement       'SAINT V8.37A (Bruker, 2005)'
_computing_data_reduction        
; 
SAINT V8.37A, XPREP v2014/2, SADABS V2016/2 (Bruker, 2016) 
;
_computing_structure_solution    'SHELX-2014-5 (Sheldrick, 2015)'
_computing_structure_refinement  'SHELX-2018-3 (Sheldrick, 2015)'
_computing_molecular_graphics    'SHELXLE v932 (Hubschle, 2011)'
_computing_publication_material  'XCIF V2014-2 (Bruker, 2014)'

_refine_special_details          
; 
Structure was phased by intrinsic methods (Sheldrick, 2015).  Systematic 
conditions suggested the ambiguous space group.  The space group choice was 
confirmed by successful convergence of the full-matrix least-squares 
refinement on F^2^.  The final map had no significant features.  A final 
analysis of variance between observed and calculated structure factors 
showed little dependence on amplitude and resolution. 
;
_refine_ls_structure_factor_coef Fsqd
_refine_ls_matrix_type           full
_refine_ls_weighting_scheme      calc
_refine_ls_weighting_details     
'w=1/[\s^2^(Fo^2^)+(0.0410P)^2^+0.2390P] where P=(Fo^2^+2Fc^2^)/3'
_atom_sites_solution_primary     intrinsic
_atom_sites_solution_secondary   ?
_atom_sites_solution_hydrogens   geom
_refine_ls_hydrogen_treatment    constr
_refine_ls_extinction_method     none
_refine_ls_extinction_coef       .
_refine_ls_number_reflns         2527
_refine_ls_number_parameters     181
_refine_ls_number_restraints     0
_refine_ls_R_factor_all          0.0794
_refine_ls_R_factor_gt           0.0438
_refine_ls_wR_factor_ref         0.0952
_refine_ls_wR_factor_gt          0.0835
_refine_ls_goodness_of_fit_ref   1.023
_refine_ls_restrained_S_all      1.023
_refine_ls_shift/su_max          0.000
_refine_ls_shift/su_mean         0.000

loop_
_atom_site_label
_atom_site_type_symbol
_atom_site_fract_x
_atom_site_fract_y
_atom_site_fract_z
_atom_site_U_iso_or_equiv
_atom_site_adp_type
_atom_site_occupancy
_atom_site_site_symmetry_order
_atom_site_calc_flag
_atom_site_refinement_flags_posn
_atom_site_refinement_flags_adp
_atom_site_refinement_flags_occupancy
_atom_site_disorder_assembly
_atom_site_disorder_group
O1 O 0.11012(7) 0.68032(15) 0.70004(10) 0.0197(3) Uani 1 1 d . . . . .
O2 O 0.00538(7) 0.75961(16) 0.47933(10) 0.0219(3) Uani 1 1 d . . . . .
N1 N 0.22759(9) 0.71986(19) 0.62190(13) 0.0193(4) Uani 1 1 d . . . . .
C1 C 0.14086(10) 0.6635(2) 0.59377(15) 0.0189(4) Uani 1 1 d . . . . .
H1 H 0.135725 0.537359 0.564203 0.023 Uiso 1 1 calc R U . . .
C2 C 0.02129(11) 0.6438(2) 0.67679(16) 0.0211(4) Uani 1 1 d . . . . .
H2A H 0.000109 0.656284 0.750165 0.025 Uiso 1 1 calc R U . . .
H2B H 0.010942 0.519173 0.648427 0.025 Uiso 1 1 calc R U . . .
C3 C -0.02499(11) 0.7715(2) 0.58597(16) 0.0219(4) Uani 1 1 d . . . . .
H3A H -0.085808 0.743234 0.569830 0.026 Uiso 1 1 calc R U . . .
H3B H -0.017572 0.895436 0.616620 0.026 Uiso 1 1 calc R U . . .
C4 C 0.09380(10) 0.7920(2) 0.50258(16) 0.0210(4) Uani 1 1 d . . . . .
H4A H 0.104981 0.916584 0.530776 0.025 Uiso 1 1 calc R U . . .
H4B H 0.114611 0.778876 0.428968 0.025 Uiso 1 1 calc R U . . .
C5 C 0.28182(11) 0.6431(2) 0.57239(15) 0.0167(4) Uani 1 1 d . . . . .
C6 C 0.26429(10) 0.4837(2) 0.49221(15) 0.0166(4) Uani 1 1 d . . . . .
C7 C 0.22902(11) 0.5019(2) 0.37322(16) 0.0201(4) Uani 1 1 d . . . . .
H7 H 0.215605 0.617524 0.340658 0.024 Uiso 1 1 calc R U . . .
C8 C 0.21341(11) 0.3511(3) 0.30200(16) 0.0243(5) Uani 1 1 d . . . . .
H8 H 0.189828 0.364243 0.220719 0.029 Uiso 1 1 calc R U . . .
C9 C 0.23201(11) 0.1821(2) 0.34881(17) 0.0255(5) Uani 1 1 d . . . . .
H9 H 0.220299 0.079310 0.300073 0.031 Uiso 1 1 calc R U . . .
C10 C 0.26771(11) 0.1630(2) 0.46675(17) 0.0243(5) Uani 1 1 d . . . . .
H10 H 0.280867 0.046864 0.498767 0.029 Uiso 1 1 calc R U . . .
C11 C 0.28440(11) 0.3127(2) 0.53850(16) 0.0193(4) Uani 1 1 d . . . . .
H11 H 0.309539 0.298943 0.619226 0.023 Uiso 1 1 calc R U . . .
C12 C 0.36891(11) 0.7171(2) 0.59686(15) 0.0166(4) Uani 1 1 d . . . . .
C13 C 0.42454(11) 0.6798(2) 0.52398(16) 0.0190(4) Uani 1 1 d . . . . .
H13 H 0.408036 0.600470 0.459554 0.023 Uiso 1 1 calc R U . . .
C14 C 0.50378(11) 0.7571(2) 0.54428(16) 0.0231(4) Uani 1 1 d . . . . .
H14 H 0.540920 0.731550 0.493315 0.028 Uiso 1 1 calc R U . . .
C15 C 0.52899(12) 0.8716(2) 0.63864(17) 0.0230(4) Uani 1 1 d . . . . .
H15 H 0.583421 0.924000 0.652864 0.028 Uiso 1 1 calc R U . . .
C16 C 0.47428(12) 0.9091(3) 0.71206(17) 0.0256(5) Uani 1 1 d . . . . .
H16 H 0.491596 0.986800 0.777172 0.031 Uiso 1 1 calc R U . . .
C17 C 0.39483(11) 0.8347(2) 0.69161(16) 0.0229(4) Uani 1 1 d . . . . .
H17 H 0.357534 0.863064 0.741846 0.027 Uiso 1 1 calc R U . . .

loop_
_atom_site_aniso_label
_atom_site_aniso_U_11
_atom_site_aniso_U_22
_atom_site_aniso_U_33
_atom_site_aniso_U_23
_atom_site_aniso_U_13
_atom_site_aniso_U_12
O1 0.0187(7) 0.0255(7) 0.0151(7) -0.0014(5) 0.0041(5) 0.0016(5)
O2 0.0190(7) 0.0298(7) 0.0163(7) 0.0001(6) 0.0024(5) 0.0013(6)
N1 0.0190(8) 0.0211(8) 0.0169(8) -0.0006(7) 0.0015(7) 0.0016(7)
C1 0.0197(10) 0.0211(10) 0.0164(10) -0.0030(8) 0.0050(8) 0.0001(8)
C2 0.0179(10) 0.0263(10) 0.0199(10) 0.0004(8) 0.0061(8) -0.0009(8)
C3 0.0205(10) 0.0251(10) 0.0211(11) -0.0025(8) 0.0063(8) 0.0024(8)
C4 0.0168(10) 0.0273(11) 0.0184(10) 0.0002(8) 0.0025(8) -0.0007(8)
C5 0.0210(10) 0.0173(9) 0.0109(9) 0.0028(7) 0.0017(8) 0.0023(8)
C6 0.0154(10) 0.0191(10) 0.0166(10) 0.0002(7) 0.0062(8) -0.0001(7)
C7 0.0198(10) 0.0217(10) 0.0197(11) 0.0018(8) 0.0062(8) 0.0023(8)
C8 0.0225(11) 0.0347(12) 0.0159(10) -0.0054(9) 0.0045(8) -0.0003(9)
C9 0.0221(10) 0.0256(11) 0.0306(12) -0.0133(9) 0.0100(9) -0.0043(9)
C10 0.0230(11) 0.0177(10) 0.0340(12) 0.0012(9) 0.0102(9) -0.0006(8)
C11 0.0179(10) 0.0215(10) 0.0190(10) 0.0025(8) 0.0049(8) 0.0016(8)
C12 0.0184(9) 0.0146(9) 0.0158(10) 0.0032(7) 0.0009(8) 0.0036(7)
C13 0.0223(10) 0.0165(9) 0.0176(10) -0.0011(8) 0.0027(8) 0.0008(8)
C14 0.0233(11) 0.0232(10) 0.0249(11) 0.0043(9) 0.0096(9) 0.0017(8)
C15 0.0194(10) 0.0203(10) 0.0279(11) 0.0025(8) 0.0013(9) -0.0021(8)
C16 0.0255(11) 0.0266(11) 0.0228(11) -0.0082(9) 0.0007(9) -0.0009(9)
C17 0.0214(10) 0.0271(11) 0.0203(10) -0.0035(9) 0.0049(8) 0.0012(8)

_geom_special_details            
;
 All esds (except the esd in the dihedral angle between two l.s. planes)
 are estimated using the full covariance matrix.  The cell esds are taken
 into account individually in the estimation of esds in distances, angles
 and torsion angles; correlations between esds in cell parameters are only
 used when they are defined by crystal symmetry.  An approximate (isotropic)
 treatment of cell esds is used for estimating esds involving l.s. planes.
;

_exptl_special_details           
; 
One distinct cell was identified using APEX3 (Bruker, 2016).  Five 
frame series were integrated and filtered for statistical outliers 
using SAINT (Bruker, 2016) then corrected for absorption by integration 
using SAINT/SADABS v2014/2 (Bruker, 2016) to sort, merge, and scale 
the combined data.  No decay correction was applied.    
;

loop_
_exptl_crystal_face_index_h
_exptl_crystal_face_index_k
_exptl_crystal_face_index_l
_exptl_crystal_face_perp_dist
0.00 1.00 1.00 0.0230
0.00 1.00 -1.00 0.0430
0.00 1.00 0.00 0.0300
1.00 -1.00 -1.00 0.0630
1.00 1.00 -1.00 0.0500
-2.00 -2.00 -1.00 0.0310
2.00 0.00 1.00 0.0200
-2.00 0.00 -1.00 0.0620
-2.00 2.00 1.00 0.0310
-2.00 0.00 1.00 0.0270
1.00 0.00 -1.00 0.0760
-1.00 0.00 2.00 0.0100

loop_
_geom_bond_atom_site_label_1
_geom_bond_atom_site_label_2
_geom_bond_distance
_geom_bond_site_symmetry_2
_geom_bond_publ_flag
O1 C1 1.434(2) . ?
O1 C2 1.439(2) . ?
O2 C4 1.427(2) . ?
O2 C3 1.432(2) . ?
N1 C5 1.284(2) . ?
N1 C1 1.442(2) . ?
C1 C4 1.516(2) . ?
C1 H1 1.0000 . ?
C2 C3 1.504(2) . ?
C2 H2A 0.9900 . ?
C2 H2B 0.9900 . ?
C3 H3A 0.9900 . ?
C3 H3B 0.9900 . ?
C4 H4A 0.9900 . ?
C4 H4B 0.9900 . ?
C5 C12 1.491(2) . ?
C5 C6 1.503(2) . ?
C6 C7 1.392(2) . ?
C6 C11 1.397(2) . ?
C7 C8 1.390(2) . ?
C7 H7 0.9500 . ?
C8 C9 1.382(3) . ?
C8 H8 0.9500 . ?
C9 C10 1.383(3) . ?
C9 H9 0.9500 . ?
C10 C11 1.388(2) . ?
C10 H10 0.9500 . ?
C11 H11 0.9500 . ?
C12 C13 1.391(2) . ?
C12 C17 1.404(2) . ?
C13 C14 1.386(2) . ?
C13 H13 0.9500 . ?
C14 C15 1.385(3) . ?
C14 H14 0.9500 . ?
C15 C16 1.384(3) . ?
C15 H15 0.9500 . ?
C16 C17 1.380(2) . ?
C16 H16 0.9500 . ?
C17 H17 0.9500 . ?

loop_
_geom_angle_atom_site_label_1
_geom_angle_atom_site_label_2
_geom_angle_atom_site_label_3
_geom_angle
_geom_angle_site_symmetry_1
_geom_angle_site_symmetry_3
_geom_angle_publ_flag
C1 O1 C2 109.70(13) . . ?
C4 O2 C3 109.87(13) . . ?
C5 N1 C1 119.83(15) . . ?
O1 C1 N1 106.13(13) . . ?
O1 C1 C4 109.51(14) . . ?
N1 C1 C4 107.58(14) . . ?
O1 C1 H1 111.1 . . ?
N1 C1 H1 111.1 . . ?
C4 C1 H1 111.1 . . ?
O1 C2 C3 110.39(14) . . ?
O1 C2 H2A 109.6 . . ?
C3 C2 H2A 109.6 . . ?
O1 C2 H2B 109.6 . . ?
C3 C2 H2B 109.6 . . ?
H2A C2 H2B 108.1 . . ?
O2 C3 C2 111.04(14) . . ?
O2 C3 H3A 109.4 . . ?
C2 C3 H3A 109.4 . . ?
O2 C3 H3B 109.4 . . ?
C2 C3 H3B 109.4 . . ?
H3A C3 H3B 108.0 . . ?
O2 C4 C1 111.57(14) . . ?
O2 C4 H4A 109.3 . . ?
C1 C4 H4A 109.3 . . ?
O2 C4 H4B 109.3 . . ?
C1 C4 H4B 109.3 . . ?
H4A C4 H4B 108.0 . . ?
N1 C5 C12 117.49(15) . . ?
N1 C5 C6 124.97(16) . . ?
C12 C5 C6 117.54(15) . . ?
C7 C6 C11 119.22(16) . . ?
C7 C6 C5 121.83(15) . . ?
C11 C6 C5 118.95(15) . . ?
C8 C7 C6 120.12(17) . . ?
C8 C7 H7 119.9 . . ?
C6 C7 H7 119.9 . . ?
C9 C8 C7 120.35(17) . . ?
C9 C8 H8 119.8 . . ?
C7 C8 H8 119.8 . . ?
C8 C9 C10 119.89(17) . . ?
C8 C9 H9 120.1 . . ?
C10 C9 H9 120.1 . . ?
C9 C10 C11 120.26(17) . . ?
C9 C10 H10 119.9 . . ?
C11 C10 H10 119.9 . . ?
C10 C11 C6 120.14(17) . . ?
C10 C11 H11 119.9 . . ?
C6 C11 H11 119.9 . . ?
C13 C12 C17 118.54(16) . . ?
C13 C12 C5 121.38(15) . . ?
C17 C12 C5 120.00(16) . . ?
C14 C13 C12 120.75(17) . . ?
C14 C13 H13 119.6 . . ?
C12 C13 H13 119.6 . . ?
C15 C14 C13 120.23(18) . . ?
C15 C14 H14 119.9 . . ?
C13 C14 H14 119.9 . . ?
C16 C15 C14 119.52(17) . . ?
C16 C15 H15 120.2 . . ?
C14 C15 H15 120.2 . . ?
C17 C16 C15 120.67(18) . . ?
C17 C16 H16 119.7 . . ?
C15 C16 H16 119.7 . . ?
C16 C17 C12 120.28(17) . . ?
C16 C17 H17 119.9 . . ?
C12 C17 H17 119.9 . . ?

loop_
_geom_torsion_atom_site_label_1
_geom_torsion_atom_site_label_2
_geom_torsion_atom_site_label_3
_geom_torsion_atom_site_label_4
_geom_torsion
_geom_torsion_site_symmetry_1
_geom_torsion_site_symmetry_2
_geom_torsion_site_symmetry_3
_geom_torsion_site_symmetry_4
_geom_torsion_publ_flag
C2 O1 C1 N1 174.21(12) . . . . ?
C2 O1 C1 C4 58.35(17) . . . . ?
C5 N1 C1 O1 145.11(15) . . . . ?
C5 N1 C1 C4 -97.73(18) . . . . ?
C1 O1 C2 C3 -58.87(18) . . . . ?
C4 O2 C3 C2 -56.45(18) . . . . ?
O1 C2 C3 O2 58.02(19) . . . . ?
C3 O2 C4 C1 56.77(18) . . . . ?
O1 C1 C4 O2 -58.19(18) . . . . ?
N1 C1 C4 O2 -173.12(14) . . . . ?
C1 N1 C5 C12 174.83(14) . . . . ?
C1 N1 C5 C6 -5.5(3) . . . . ?
N1 C5 C6 C7 83.6(2) . . . . ?
C12 C5 C6 C7 -96.8(2) . . . . ?
N1 C5 C6 C11 -96.8(2) . . . . ?
C12 C5 C6 C11 82.9(2) . . . . ?
C11 C6 C7 C8 0.6(3) . . . . ?
C5 C6 C7 C8 -179.72(16) . . . . ?
C6 C7 C8 C9 0.6(3) . . . . ?
C7 C8 C9 C10 -1.1(3) . . . . ?
C8 C9 C10 C11 0.5(3) . . . . ?
C9 C10 C11 C6 0.8(3) . . . . ?
C7 C6 C11 C10 -1.3(3) . . . . ?
C5 C6 C11 C10 179.04(16) . . . . ?
N1 C5 C12 C13 -161.19(16) . . . . ?
C6 C5 C12 C13 19.1(2) . . . . ?
N1 C5 C12 C17 15.5(2) . . . . ?
C6 C5 C12 C17 -164.24(15) . . . . ?
C17 C12 C13 C14 -0.1(2) . . . . ?
C5 C12 C13 C14 176.59(15) . . . . ?
C12 C13 C14 C15 0.7(3) . . . . ?
C13 C14 C15 C16 -0.4(3) . . . . ?
C14 C15 C16 C17 -0.5(3) . . . . ?
C15 C16 C17 C12 1.1(3) . . . . ?
C13 C12 C17 C16 -0.8(3) . . . . ?
C5 C12 C17 C16 -177.53(16) . . . . ?

_refine_diff_density_max         0.149
_refine_diff_density_min         -0.229
_refine_diff_density_rms         0.044

_shelx_res_file                  
;
TITL 14_a.res in P2(1)/c
    14_a.res
    created by SHELXL-2017/1 at 13:49:24 on 16-May-2019
REM Old TITL 14 in P2(1)/c
REM SHELXT solution in P2(1)/c
REM R1 0.139,  Rweak 0.008,  Alpha 0.024,  Orientation as input
REM Formula found by SHELXT:  C17 N O2
CELL  0.71073  16.2558   7.4638  11.6496   90.000  101.984   90.000
ZERR    4.000   0.0013   0.0006   0.0010    0.000    0.002    0.000
LATT  1
SYMM -X, 1/2+Y, 1/2-Z
SFAC C H N O
UNIT 68 68 4 8
TEMP -173.000
SIZE 0.068 0.134 0.154
L.S. 20
BOND $H
LIST 4
ACTA
CONF
OMIT 1   0   0
FMAP 2
PLAN 20
WGHT    0.041000    0.239000
FVAR       0.59583
O1    4    0.110120    0.680319    0.700042    11.00000    0.01874    0.02549 =
         0.01505   -0.00144    0.00406    0.00160
O2    4    0.005379    0.759613    0.479327    11.00000    0.01902    0.02983 =
         0.01626    0.00005    0.00238    0.00127
N1    3    0.227589    0.719859    0.621903    11.00000    0.01900    0.02111 =
         0.01688   -0.00064    0.00149    0.00164
C1    1    0.140865    0.663495    0.593768    11.00000    0.01971    0.02108 =
         0.01638   -0.00296    0.00495    0.00011
AFIX  13
H1    2    0.135725    0.537359    0.564203    11.00000   -1.20000
AFIX   0
C2    1    0.021290    0.643833    0.676789    11.00000    0.01793    0.02629 =
         0.01992    0.00036    0.00606   -0.00090
AFIX  23
H2A   2    0.000109    0.656284    0.750165    11.00000   -1.20000
H2B   2    0.010942    0.519173    0.648427    11.00000   -1.20000
AFIX   0
C3    1   -0.024987    0.771478    0.585975    11.00000    0.02051    0.02509 =
         0.02108   -0.00248    0.00631    0.00241
AFIX  23
H3A   2   -0.085808    0.743234    0.569830    11.00000   -1.20000
H3B   2   -0.017572    0.895436    0.616620    11.00000   -1.20000
AFIX   0
C4    1    0.093796    0.792050    0.502582    11.00000    0.01682    0.02733 =
         0.01837    0.00025    0.00245   -0.00066
AFIX  23
H4A   2    0.104981    0.916584    0.530776    11.00000   -1.20000
H4B   2    0.114611    0.778876    0.428968    11.00000   -1.20000
AFIX   0
C5    1    0.281824    0.643051    0.572395    11.00000    0.02104    0.01734 =
         0.01089    0.00277    0.00170    0.00226
C6    1    0.264287    0.483667    0.492212    11.00000    0.01536    0.01913 =
         0.01663    0.00018    0.00617   -0.00008
C7    1    0.229021    0.501851    0.373222    11.00000    0.01984    0.02173 =
         0.01974    0.00179    0.00615    0.00230
AFIX  43
H7    2    0.215605    0.617524    0.340658    11.00000   -1.20000
AFIX   0
C8    1    0.213409    0.351100    0.302003    11.00000    0.02248    0.03469 =
         0.01586   -0.00544    0.00447   -0.00030
AFIX  43
H8    2    0.189828    0.364243    0.220719    11.00000   -1.20000
AFIX   0
C9    1    0.232013    0.182111    0.348815    11.00000    0.02211    0.02564 =
         0.03057   -0.01331    0.00998   -0.00430
AFIX  43
H9    2    0.220299    0.079310    0.300073    11.00000   -1.20000
AFIX   0
C10   1    0.267714    0.162952    0.466746    11.00000    0.02303    0.01772 =
         0.03402    0.00115    0.01015   -0.00063
AFIX  43
H10   2    0.280867    0.046864    0.498767    11.00000   -1.20000
AFIX   0
C11   1    0.284398    0.312721    0.538495    11.00000    0.01790    0.02146 =
         0.01905    0.00250    0.00494    0.00165
AFIX  43
H11   2    0.309539    0.298943    0.619226    11.00000   -1.20000
AFIX   0
C12   1    0.368909    0.717148    0.596863    11.00000    0.01843    0.01461 =
         0.01576    0.00320    0.00094    0.00364
C13   1    0.424538    0.679836    0.523977    11.00000    0.02235    0.01653 =
         0.01755   -0.00112    0.00269    0.00080
AFIX  43
H13   2    0.408036    0.600470    0.459554    11.00000   -1.20000
AFIX   0
C14   1    0.503777    0.757147    0.544283    11.00000    0.02333    0.02319 =
         0.02489    0.00430    0.00960    0.00171
AFIX  43
H14   2    0.540920    0.731550    0.493315    11.00000   -1.20000
AFIX   0
C15   1    0.528986    0.871605    0.638641    11.00000    0.01938    0.02028 =
         0.02786    0.00253    0.00129   -0.00211
AFIX  43
H15   2    0.583421    0.924000    0.652864    11.00000   -1.20000
AFIX   0
C16   1    0.474283    0.909079    0.712056    11.00000    0.02548    0.02656 =
         0.02278   -0.00817    0.00072   -0.00088
AFIX  43
H16   2    0.491596    0.986800    0.777172    11.00000   -1.20000
AFIX   0
C17   1    0.394834    0.834659    0.691607    11.00000    0.02145    0.02714 =
         0.02027   -0.00351    0.00495    0.00121
AFIX  43
H17   2    0.357534    0.863064    0.741846    11.00000   -1.20000
AFIX   0
HKLF 4


REM  14_a.res in P2(1)/c
REM R1 =  0.0438 for    1742 Fo > 4sig(Fo)  and  0.0794 for all    2527 data
REM    181 parameters refined using      0 restraints

END

WGHT      0.0410      0.2390

REM Highest difference peak  0.149,  deepest hole -0.229,  1-sigma level  0.044
Q1    1   0.2011  0.7839  0.3421  11.00000  0.05    0.15
Q2    1  -0.1013  0.7097  0.5251  11.00000  0.05    0.15
Q3    1   0.1132  0.5307  0.6633  11.00000  0.05    0.15
Q4    1   0.3542  0.5794  0.4372  11.00000  0.05    0.14
Q5    1   0.0220  0.3470  0.6658  11.00000  0.05    0.14
Q6    1   0.1132  0.5118  0.5848  11.00000  0.05    0.14
Q7    1   0.5857  1.0618  0.5961  11.00000  0.05    0.14
Q8    1   0.1385  0.9067  0.3575  11.00000  0.05    0.14
Q9    1   0.1196  0.7231  0.5370  11.00000  0.05    0.13
Q10   1   0.4024  0.6735  0.5795  11.00000  0.05    0.13
Q11   1   0.1411  0.4473  0.4059  11.00000  0.05    0.13
Q12   1  -0.0221  0.6211  0.4459  11.00000  0.05    0.13
Q13   1   0.3355  0.0210  0.5156  11.00000  0.05    0.13
Q14   1   0.2418  0.2208  0.5021  11.00000  0.05    0.13
Q15   1   0.4158  0.8773  0.4811  11.00000  0.05    0.13
Q16   1   0.2632  0.2610  0.6933  11.00000  0.05    0.13
Q17   1   0.1006  0.7906  0.3280  11.00000  0.05    0.13
Q18   1   0.0209  0.7190  0.8112  11.00000  0.05    0.12
Q19   1   0.3495  0.7658  0.7959  11.00000  0.05    0.12
Q20   1   0.0189  0.7488  0.7872  11.00000  0.05    0.12
;
_shelx_res_checksum              72044
